# Supplementary material for: EP300 promotes ferroptosis via HSPA5 acetylation in pancreatic cancer
Source: Sci Rep. 2023 Sep 11;13:15004. doi: 10.1038/s41598-023-42136-8 (PMC10495396; doi:10.1038/s41598-023-42136-8)
Supplement: Supplementary file 1 — Supplementary Information 1. [file 41598_2023_42136_MOESM1_ESM.xlsx]

## Sheet: S-EP-OE-IP-去除igG
Protein Group	Protein ID	Accession	-10lgP	Coverage (%)	Coverage (%) S-EP-OE-IP	Area S-EP-OE-IP	#Peptides	#Unique	#Spec S-EP-OE-IP	PTM	Avg. Mass	Description
10	16	sp|Q09472|EP300_HUMAN	287.06	27	27	191000000	66	66	92	Carbamidomethylation; Pyro-glu from Q	264158	Histone acetyltransferase p300 OS=Homo sapiens OX=9606 GN=EP300 PE=1 SV=2
12	33	sp|Q92609|TBCD5_HUMAN	261.89	59	59	189000000	46	46	71	Carbamidomethylation; Acetylation (Protein N-term); Deamidation (NQ); Oxidation (M); Pyro-glu from Q	89004	TBC1 domain family member 5 OS=Homo sapiens OX=9606 GN=TBC1D5 PE=1 SV=1
26	17	sp|P04350|TBB4A_HUMAN	219.65	61	61	1570000	19	1	31	Carbamidomethylation; Deamidation (NQ); Oxidation (M)	49586	Tubulin beta-4A chain OS=Homo sapiens OX=9606 GN=TUBB4A PE=1 SV=2
38	48	sp|Q13509|TBB3_HUMAN	204.55	37	37	801000	14	1	23	Carbamidomethylation; Oxidation (M)	50433	Tubulin beta-3 chain OS=Homo sapiens OX=9606 GN=TUBB3 PE=1 SV=2
49	28	sp|O60568|PLOD3_HUMAN	197.25	30	30	21500000	17	17	20	Carbamidomethylation; Deamidation (NQ); Pyro-glu from Q	84785	Multifunctional procollagen lysine hydroxylase and glycosyltransferase LH3 OS=Homo sapiens OX=9606 GN=PLOD3 PE=1 SV=1
57	43	sp|Q8NBJ5|GT251_HUMAN	193.62	23	23	19400000	13	13	16	Carbamidomethylation	71636	Procollagen galactosyltransferase 1 OS=Homo sapiens OX=9606 GN=COLGALT1 PE=1 SV=1
62	70	sp|P35580|MYH10_HUMAN	169.05	6	6	2990000	12	1	14	Carbamidomethylation	228997	Myosin-10 OS=Homo sapiens OX=9606 GN=MYH10 PE=1 SV=3
29	135	sp|P01857|IGHG1_HUMAN	138.25	18	18	1160000	10	1	28	Carbamidomethylation; Oxidation (M)	36106	Immunoglobulin heavy constant gamma 1 OS=Homo sapiens OX=9606 GN=IGHG1 PE=1 SV=1
48	88	sp|P19012|K1C15_HUMAN	137.97	12	12	385000	9	1	20	Deamidation (NQ); Oxidation (M)	49212	Keratin type I cytoskeletal 15 OS=Homo sapiens OX=9606 GN=KRT15 PE=1 SV=3
30	166	sp|P01860|IGHG3_HUMAN	118.12	17	17	1100000	10	1	28	Carbamidomethylation; Oxidation (M)	41287	Immunoglobulin heavy constant gamma 3 OS=Homo sapiens OX=9606 GN=IGHG3 PE=1 SV=2
87	103	sp|Q96QK1|VPS35_HUMAN	112.22	9	9	5030000	6	6	7		91707	Vacuolar protein sorting-associated protein 35 OS=Homo sapiens OX=9606 GN=VPS35 PE=1 SV=2
44	156	sp|P01861|IGHG4_HUMAN	111.46	19	19	10700000	8	1	20	Carbamidomethylation; Deamidation (NQ); Oxidation (M)	35941	Immunoglobulin heavy constant gamma 4 OS=Homo sapiens OX=9606 GN=IGHG4 PE=1 SV=1
113	154	sp|Q14254|FLOT2_HUMAN	110.67	7	7	1940000	3	3	4		47064	Flotillin-2 OS=Homo sapiens OX=9606 GN=FLOT2 PE=1 SV=2
92	100	sp|O75955|FLOT1_HUMAN	105.5	17	17	3580000	7	7	7		47355	Flotillin-1 OS=Homo sapiens OX=9606 GN=FLOT1 PE=1 SV=3
78	192	sp|Q8N1N4|K2C78_HUMAN	104.15	5	5	495000	4	1	9	Carbamidomethylation	56866	Keratin type II cytoskeletal 78 OS=Homo sapiens OX=9606 GN=KRT78 PE=1 SV=2
111	207	sp|P34931|HS71L_HUMAN	93.86	6	6	348000	3	1	4		70375	Heat shock 70 kDa protein 1-like OS=Homo sapiens OX=9606 GN=HSPA1L PE=1 SV=2
111	209	sp|P0DMV8|HS71A_HUMAN	93.86	6	6	348000	3	1	4		70052	Heat shock 70 kDa protein 1A OS=Homo sapiens OX=9606 GN=HSPA1A PE=1 SV=1
111	210	sp|P0DMV9|HS71B_HUMAN	93.86	6	6	348000	3	1	4		70052	Heat shock 70 kDa protein 1B OS=Homo sapiens OX=9606 GN=HSPA1B PE=1 SV=1
111	170	sp|P17066|HSP76_HUMAN	93.86	6	6	348000	3	1	4		71028	Heat shock 70 kDa protein 6 OS=Homo sapiens OX=9606 GN=HSPA6 PE=1 SV=2
165	286	sp|Q5D862|FILA2_HUMAN	93.09	1	1	5330000	2	2	2		248072	Filaggrin-2 OS=Homo sapiens OX=9606 GN=FLG2 PE=1 SV=1
131	69	sp|Q32P44|EMAL3_HUMAN	76.03	4	4	1500000	3	3	3		95197	Echinoderm microtubule-associated protein-like 3 OS=Homo sapiens OX=9606 GN=EML3 PE=1 SV=1
179	155	sp|P11021|BIP_HUMAN	74.88	4	4	915000	2	2	2		72333	Endoplasmic reticulum chaperone BiP OS=Homo sapiens OX=9606 GN=HSPA5 PE=1 SV=2
180	168	sp|P67809|YBOX1_HUMAN	69.94	14	14	1870000	2	2	2		35924	Y-box-binding protein 1 OS=Homo sapiens OX=9606 GN=YBX1 PE=1 SV=3
141	219	sp|P46459|NSF_HUMAN	59.06	3	3	1520000	2	2	2		82594	Vesicle-fusing ATPase OS=Homo sapiens OX=9606 GN=NSF PE=1 SV=3
155	279	sp|P15924|DESP_HUMAN	59.05	1	1	498000	2	2	2		331774	Desmoplakin OS=Homo sapiens OX=9606 GN=DSP PE=1 SV=3
143	231	sp|P02686|MBP_HUMAN	56.62	8	8	2980000	3	3	3	Oxidation (M)	33117	Myelin basic protein OS=Homo sapiens OX=9606 GN=MBP PE=1 SV=3
140	6772	sp|P0CG47|UBB_HUMAN	53.7	14	14	4010000	3	3	3		25762	Polyubiquitin-B OS=Homo sapiens OX=9606 GN=UBB PE=1 SV=1
166	282	sp|Q92567|F168A_HUMAN	52.97	9	9	1220000	2	2	2		26184	Protein FAM168A OS=Homo sapiens OX=9606 GN=FAM168A PE=1 SV=2
319	412	sp|A0A075B6R9|KVD24_HUMAN	47.2	6	6	760000	1	1	1		13079	Probable non-functional immunoglobulin kappa variable 2D-24 OS=Homo sapiens OX=9606 GN=IGKV2D-24 PE=5 SV=1
319	413	sp|A0A0C4DH68|KV224_HUMAN	47.2	6	6	760000	1	1	1		13079	Immunoglobulin kappa variable 2-24 OS=Homo sapiens OX=9606 GN=IGKV2-24 PE=3 SV=1
321	434	sp|Q8NC51|PAIRB_HUMAN	39.91	2	2	417000	1	1	1		44965	Plasminogen activator inhibitor 1 RNA-binding protein OS=Homo sapiens OX=9606 GN=SERBP1 PE=1 SV=2
145	353	sp|Q9NZT1|CALL5_HUMAN	39.31	15	15	1970000	2	2	2	Acetylation (Protein N-term)	15893	Calmodulin-like protein 5 OS=Homo sapiens OX=9606 GN=CALML5 PE=1 SV=2
264	535	sp|P02100|HBE_HUMAN	36.15	7	7	665000	1	1	1		16203	Hemoglobin subunit epsilon OS=Homo sapiens OX=9606 GN=HBE1 PE=1 SV=2
264	536	sp|P69891|HBG1_HUMAN	36.15	7	7	665000	1	1	1		16140	Hemoglobin subunit gamma-1 OS=Homo sapiens OX=9606 GN=HBG1 PE=1 SV=2
264	537	sp|P02042|HBD_HUMAN	36.15	7	7	665000	1	1	1		16055	Hemoglobin subunit delta OS=Homo sapiens OX=9606 GN=HBD PE=1 SV=2
264	538	sp|P69892|HBG2_HUMAN	36.15	7	7	665000	1	1	1		16126	Hemoglobin subunit gamma-2 OS=Homo sapiens OX=9606 GN=HBG2 PE=1 SV=2
264	539	sp|P68871|HBB_HUMAN	36.15	7	7	665000	1	1	1		15998	Hemoglobin subunit beta OS=Homo sapiens OX=9606 GN=HBB PE=1 SV=2
325	607	sp|Q14686|NCOA6_HUMAN	30.52	2	2	4360000	1	1	1	Deamidation (NQ)	219144	Nuclear receptor coactivator 6 OS=Homo sapiens OX=9606 GN=NCOA6 PE=1 SV=3
266	569	sp|Q9BRG2|SH23A_HUMAN	27.55	1	1	358000	1	1	1		63093	SH2 domain-containing protein 3A OS=Homo sapiens OX=9606 GN=SH2D3A PE=1 SV=1
327	601	sp|Q4KMG0|CDON_HUMAN	27.25	1	1	490000	1	1	1		139147	Cell adhesion molecule-related/down-regulated by oncogenes OS=Homo sapiens OX=9606 GN=CDON PE=1 SV=2
223	549	sp|P35968|VGFR2_HUMAN	26.67	2	2	1110000	1	1	1	Carbamidomethylation	151526	Vascular endothelial growth factor receptor 2 OS=Homo sapiens OX=9606 GN=KDR PE=1 SV=2
314	625	sp|Q8WWI1|LMO7_HUMAN	26.43	0	0	718000	1	1	1		192694	LIM domain only protein 7 OS=Homo sapiens OX=9606 GN=LMO7 PE=1 SV=3
314	1516	sp|Q86WI1|PKHL1_HUMAN	26.43	0	0	718000	1	1	1		465738	Fibrocystin-L OS=Homo sapiens OX=9606 GN=PKHD1L1 PE=2 SV=2
331	552	sp|P33778|H2B1B_HUMAN	24.97	7	7	895000	1	1	1		13950	Histone H2B type 1-B OS=Homo sapiens OX=9606 GN=H2BC3 PE=1 SV=2
331	553	sp|O60814|H2B1K_HUMAN	24.97	7	7	895000	1	1	1		13890	Histone H2B type 1-K OS=Homo sapiens OX=9606 GN=H2BC12 PE=1 SV=3
331	554	sp|P62807|H2B1C_HUMAN	24.97	7	7	895000	1	1	1		13906	Histone H2B type 1-C/E/F/G/I OS=Homo sapiens OX=9606 GN=H2BC4 PE=1 SV=4
331	555	sp|Q99879|H2B1M_HUMAN	24.97	7	7	895000	1	1	1		13989	Histone H2B type 1-M OS=Homo sapiens OX=9606 GN=H2BC14 PE=1 SV=3
331	556	sp|Q93079|H2B1H_HUMAN	24.97	7	7	895000	1	1	1		13892	Histone H2B type 1-H OS=Homo sapiens OX=9606 GN=H2BC9 PE=1 SV=3
331	557	sp|P06899|H2B1J_HUMAN	24.97	7	7	895000	1	1	1		13904	Histone H2B type 1-J OS=Homo sapiens OX=9606 GN=H2BC11 PE=1 SV=3
331	558	sp|P58876|H2B1D_HUMAN	24.97	7	7	895000	1	1	1		13936	Histone H2B type 1-D OS=Homo sapiens OX=9606 GN=H2BC5 PE=1 SV=2
331	559	sp|P23527|H2B1O_HUMAN	24.97	7	7	895000	1	1	1		13906	Histone H2B type 1-O OS=Homo sapiens OX=9606 GN=H2BC17 PE=1 SV=3
331	560	sp|P57053|H2BFS_HUMAN	24.97	7	7	895000	1	1	1		13944	Histone H2B type F-S OS=Homo sapiens OX=9606 GN=H2BS1 PE=1 SV=2
331	561	sp|Q5QNW6|H2B2F_HUMAN	24.97	7	7	895000	1	1	1		13920	Histone H2B type 2-F OS=Homo sapiens OX=9606 GN=H2BC18 PE=1 SV=3
331	562	sp|Q99880|H2B1L_HUMAN	24.97	7	7	895000	1	1	1		13952	Histone H2B type 1-L OS=Homo sapiens OX=9606 GN=H2BC13 PE=1 SV=3
331	563	sp|Q8N257|H2B3B_HUMAN	24.97	7	7	895000	1	1	1		13908	Histone H2B type 3-B OS=Homo sapiens OX=9606 GN=H2BU1 PE=1 SV=3
331	564	sp|Q16778|H2B2E_HUMAN	24.97	7	7	895000	1	1	1		13920	Histone H2B type 2-E OS=Homo sapiens OX=9606 GN=H2BC21 PE=1 SV=3
331	565	sp|Q99877|H2B1N_HUMAN	24.97	7	7	895000	1	1	1		13922	Histone H2B type 1-N OS=Homo sapiens OX=9606 GN=H2BC15 PE=1 SV=3
331	566	sp|Q96A08|H2B1A_HUMAN	24.97	7	7	895000	1	1	1		14167	Histone H2B type 1-A OS=Homo sapiens OX=9606 GN=H2BC1 PE=1 SV=3
222	389	sp|P33076|C2TA_HUMAN	23.14	1	1	2280000	1	1	1		123514	MHC class II transactivator OS=Homo sapiens OX=9606 GN=CIITA PE=1 SV=3
227	685	sp|O75643|U520_HUMAN	22.62	0	0	1130000	1	1	1		244505	U5 small nuclear ribonucleoprotein 200 kDa helicase OS=Homo sapiens OX=9606 GN=SNRNP200 PE=1 SV=2
227	664	sp|Q9ULM3|YETS2_HUMAN	22.62	0	0	1130000	1	1	1		150781	YEATS domain-containing protein 2 OS=Homo sapiens OX=9606 GN=YEATS2 PE=1 SV=2
334	603	sp|Q92974|ARHG2_HUMAN	22.32	2	2	2800000	1	1	1	Deamidation (NQ); Oxidation (M)	111543	Rho guanine nucleotide exchange factor 2 OS=Homo sapiens OX=9606 GN=ARHGEF2 PE=1 SV=4
224	550	sp|Q9UKA4|AKA11_HUMAN	21.6	1	1	2890000	1	1	1		210511	A-kinase anchor protein 11 OS=Homo sapiens OX=9606 GN=AKAP11 PE=1 SV=1
272	740	sp|Q9NYI0|PSD3_HUMAN	21.53	1	1	22200000	1	1	1		116033	PH and SEC7 domain-containing protein 3 OS=Homo sapiens OX=9606 GN=PSD3 PE=1 SV=2
336	1565	sp|Q8IZF7|AGRF2_HUMAN	21.16	2	2	15100000	1	1	1	Oxidation (M)	78569	Adhesion G-protein coupled receptor F2 OS=Homo sapiens OX=9606 GN=ADGRF2 PE=2 SV=1
337	337	sp|Q02413|DSG1_HUMAN	21.11	2	2	645000	1	1	1		113748	Desmoglein-1 OS=Homo sapiens OX=9606 GN=DSG1 PE=1 SV=2
270	697	sp|Q96GM5|SMRD1_HUMAN	20.41	2	2	681000	1	1	1	Deamidation (NQ)	58233	SWI/SNF-related matrix-associated actin-dependent regulator of chromatin subfamily D member 1 OS=Homo sapiens OX=9606 GN=SMARCD1 PE=1 SV=2
256	7113	sp|Q8N4X5|AF1L2_HUMAN	20.1	1	1	1640000	1	1	1		91300	Actin filament-associated protein 1-like 2 OS=Homo sapiens OX=9606 GN=AFAP1L2 PE=1 SV=1
256	6460	sp|Q8TCG1|CIP2A_HUMAN	20.1	1	1	1640000	1	1	1		102185	Protein CIP2A OS=Homo sapiens OX=9606 GN=CIP2A PE=1 SV=2
256	1038	sp|Q9Y4G6|TLN2_HUMAN	20.1	0	0	1640000	1	1	1		271611	Talin-2 OS=Homo sapiens OX=9606 GN=TLN2 PE=1 SV=4
256	5785	sp|Q86VP6|CAND1_HUMAN	20.1	0	0	1640000	1	1	1		136375	Cullin-associated NEDD8-dissociated protein 1 OS=Homo sapiens OX=9606 GN=CAND1 PE=1 SV=2
256	8408	sp|Q8IZU2|WDR17_HUMAN	20.1	0	0	1640000	1	1	1		147703	WD repeat-containing protein 17 OS=Homo sapiens OX=9606 GN=WDR17 PE=2 SV=2
256	6674	sp|P53420|CO4A4_HUMAN	20.1	0	0	1640000	1	1	1		164037	Collagen alpha-4(IV) chain OS=Homo sapiens OX=9606 GN=COL4A4 PE=1 SV=3
256	3851	sp|P20908|CO5A1_HUMAN	20.1	0	0	1640000	1	1	1		183559	Collagen alpha-1(V) chain OS=Homo sapiens OX=9606 GN=COL5A1 PE=1 SV=3
256	9203	sp|Q6WRI0|IGS10_HUMAN	20.1	0	0	1640000	1	1	1		290836	Immunoglobulin superfamily member 10 OS=Homo sapiens OX=9606 GN=IGSF10 PE=1 SV=1

## Sheet: S-EP-OE-去除igG
Protein Group	Protein ID	Accession	-10lgP	Coverage (%)	Coverage (%) S-EP-OE	Area S-EP-OE	#Peptides	#Unique	#Spec S-EP-OE	PTM	Avg. Mass	Description
7	16	sp|Q09472|EP300_HUMAN	263.98	24	24	167000000	61	60	82	Carbamidomethylation; Oxidation (M); Pyro-glu from Q	264158	Histone acetyltransferase p300 OS=Homo sapiens OX=9606 GN=EP300 PE=1 SV=2
11	33	sp|Q92609|TBCD5_HUMAN	227.53	49	49	144000000	36	36	52	Carbamidomethylation; Acetylation (Protein N-term); Deamidation (NQ); Oxidation (M)	89004	TBC1 domain family member 5 OS=Homo sapiens OX=9606 GN=TBC1D5 PE=1 SV=1
37	43	sp|Q8NBJ5|GT251_HUMAN	204.49	27	27	56000000	19	19	25	Carbamidomethylation	71636	Procollagen galactosyltransferase 1 OS=Homo sapiens OX=9606 GN=COLGALT1 PE=1 SV=1
32	48	sp|Q13509|TBB3_HUMAN	191.44	29	29	1830000	12	1	29	Carbamidomethylation; Oxidation (M)	50433	Tubulin beta-3 chain OS=Homo sapiens OX=9606 GN=TUBB3 PE=1 SV=2
36	28	sp|O60568|PLOD3_HUMAN	186.04	30	30	50700000	19	19	27	Carbamidomethylation; Deamidation (NQ); Pyro-glu from Q	84785	Multifunctional procollagen lysine hydroxylase and glycosyltransferase LH3 OS=Homo sapiens OX=9606 GN=PLOD3 PE=1 SV=1
40	102	sp|P02768|ALBU_HUMAN	159.43	11	11	1530000	11	1	23	Carbamidomethylation	69367	Serum albumin OS=Homo sapiens OX=9606 GN=ALB PE=1 SV=2
41	69	sp|Q32P44|EMAL3_HUMAN	158.41	26	26	24000000	19	19	21	Carbamidomethylation	95197	Echinoderm microtubule-associated protein-like 3 OS=Homo sapiens OX=9606 GN=EML3 PE=1 SV=1
89	98	sp|P60174|TPIS_HUMAN	147.07	34	34	8300000	8	8	8	Carbamidomethylation	30791	Triosephosphate isomerase OS=Homo sapiens OX=9606 GN=TPI1 PE=1 SV=3
95	127	sp|P07355|ANXA2_HUMAN	137.61	19	19	480000	6	1	7	Carbamidomethylation; Acetylation (Protein N-term)	38604	Annexin A2 OS=Homo sapiens OX=9606 GN=ANXA2 PE=1 SV=2
71	117	sp|P21980|TGM2_HUMAN	123.42	18	18	5990000	10	10	11	Carbamidomethylation; Acetylation (Protein N-term); Deamidation (NQ)	77329	Protein-glutamine gamma-glutamyltransferase 2 OS=Homo sapiens OX=9606 GN=TGM2 PE=1 SV=2
108	165	sp|P07737|PROF1_HUMAN	120.77	47	47	5460000	5	5	6	Deamidation (NQ)	15054	Profilin-1 OS=Homo sapiens OX=9606 GN=PFN1 PE=1 SV=2
73	103	sp|Q96QK1|VPS35_HUMAN	118.67	12	12	11100000	8	8	10		91707	Vacuolar protein sorting-associated protein 35 OS=Homo sapiens OX=9606 GN=VPS35 PE=1 SV=2
74	145	sp|P19013|K2C4_HUMAN	118.23	14	14	963000	8	1	9		56144	Keratin type II cytoskeletal 4 OS=Homo sapiens OX=9606 GN=KRT4 PE=1 SV=5
102	100	sp|O75955|FLOT1_HUMAN	113.55	17	17	3990000	6	6	6		47355	Flotillin-1 OS=Homo sapiens OX=9606 GN=FLOT1 PE=1 SV=3
104	154	sp|Q14254|FLOT2_HUMAN	109.48	11	11	3830000	5	5	6		47064	Flotillin-2 OS=Homo sapiens OX=9606 GN=FLOT2 PE=1 SV=2
134	170	sp|P17066|HSP76_HUMAN	106.13	8	8	492000	4	1	4		71028	Heat shock 70 kDa protein 6 OS=Homo sapiens OX=9606 GN=HSPA6 PE=1 SV=2
116	155	sp|P11021|BIP_HUMAN	101.84	9	9	3030000	5	4	5		72333	Endoplasmic reticulum chaperone BiP OS=Homo sapiens OX=9606 GN=HSPA5 PE=1 SV=2
39	135	sp|P01857|IGHG1_HUMAN	100.95	9	9	136000000	6	1	23	Oxidation (M)	36106	Immunoglobulin heavy constant gamma 1 OS=Homo sapiens OX=9606 GN=IGHG1 PE=1 SV=1
39	166	sp|P01860|IGHG3_HUMAN	100.95	8	8	136000000	6	1	23	Oxidation (M)	41287	Immunoglobulin heavy constant gamma 3 OS=Homo sapiens OX=9606 GN=IGHG3 PE=1 SV=2
114	168	sp|P67809|YBOX1_HUMAN	100.59	21	21	3840000	4	4	5	Deamidation (NQ)	35924	Y-box-binding protein 1 OS=Homo sapiens OX=9606 GN=YBX1 PE=1 SV=3
154	222	sp|P23528|COF1_HUMAN	94.36	20	20	2470000	3	3	3	Carbamidomethylation; Acetylation (Protein N-term)	18502	Cofilin-1 OS=Homo sapiens OX=9606 GN=CFL1 PE=1 SV=3
136	199	sp|P04075|ALDOA_HUMAN	88.37	11	11	1880000	4	4	4	Carbamidomethylation	39420	Fructose-bisphosphate aldolase A OS=Homo sapiens OX=9606 GN=ALDOA PE=1 SV=2
137	203	sp|P63104|1433Z_HUMAN	87	18	18	2940000	3	3	3		27745	14-3-3 protein zeta/delta OS=Homo sapiens OX=9606 GN=YWHAZ PE=1 SV=1
119	200	sp|P13639|EF2_HUMAN	86.1	6	6	3200000	5	5	5		95338	Elongation factor 2 OS=Homo sapiens OX=9606 GN=EEF2 PE=1 SV=4
145	283	sp|P59666|DEF3_HUMAN	85.23	20	20	7430000	2	2	4	Carbamidomethylation	10245	Neutrophil defensin 3 OS=Homo sapiens OX=9606 GN=DEFA3 PE=1 SV=1
145	305	sp|P59665|DEF1_HUMAN	85.23	20	20	7430000	2	2	4	Carbamidomethylation	10201	Neutrophil defensin 1 OS=Homo sapiens OX=9606 GN=DEFA1 PE=1 SV=1
129	247	sp|Q02809|PLOD1_HUMAN	78.53	3	3	943000	3	2	3		83550	Procollagen-lysine 2-oxoglutarate 5-dioxygenase 1 OS=Homo sapiens OX=9606 GN=PLOD1 PE=1 SV=2
211	291	sp|P26641|EF1G_HUMAN	77.51	4	4	455000	2	1	2		50119	Elongation factor 1-gamma OS=Homo sapiens OX=9606 GN=EEF1G PE=1 SV=3
140	239	sp|P10809|CH60_HUMAN	75.99	8	8	10900000	3	3	4		61055	60 kDa heat shock protein mitochondrial OS=Homo sapiens OX=9606 GN=HSPD1 PE=1 SV=2
168	254	sp|P05109|S10A8_HUMAN	75.57	20	20	2120000	2	2	3		10835	Protein S100-A8 OS=Homo sapiens OX=9606 GN=S100A8 PE=1 SV=1
121	258	sp|P31946|1433B_HUMAN	73.55	9	9	836000	2	1	4		28082	14-3-3 protein beta/alpha OS=Homo sapiens OX=9606 GN=YWHAB PE=1 SV=3
138	219	sp|P46459|NSF_HUMAN	69.43	5	5	2730000	4	4	4		82594	Vesicle-fusing ATPase OS=Homo sapiens OX=9606 GN=NSF PE=1 SV=3
208	319	sp|P62805|H4_HUMAN	68.3	17	17	1300000	2	2	2		11367	Histone H4 OS=Homo sapiens OX=9606 GN=H4C1 PE=1 SV=2
143	231	sp|P02686|MBP_HUMAN	66.42	6	6	5750000	3	3	3		33117	Myelin basic protein OS=Homo sapiens OX=9606 GN=MBP PE=1 SV=3
205	310	sp|P61604|CH10_HUMAN	65.48	20	20	926000	2	2	2		10932	10 kDa heat shock protein mitochondrial OS=Homo sapiens OX=9606 GN=HSPE1 PE=1 SV=2
207	311	sp|P15531|NDKA_HUMAN	65.19	19	19	1500000	2	2	2		17149	Nucleoside diphosphate kinase A OS=Homo sapiens OX=9606 GN=NME1 PE=1 SV=1
207	312	sp|P22392|NDKB_HUMAN	65.19	19	19	1500000	2	2	2		17298	Nucleoside diphosphate kinase B OS=Homo sapiens OX=9606 GN=NME2 PE=1 SV=1
209	272	sp|P25705|ATPA_HUMAN	64.28	4	4	1220000	2	2	2		59751	ATP synthase subunit alpha mitochondrial OS=Homo sapiens OX=9606 GN=ATP5F1A PE=1 SV=1
142	260	sp|P27348|1433T_HUMAN	63.45	9	9	282000	2	1	3		27764	14-3-3 protein theta OS=Homo sapiens OX=9606 GN=YWHAQ PE=1 SV=1
167	317	sp|Q9UBQ0|VPS29_HUMAN	58.78	9	9	1890000	2	2	3		20506	Vacuolar protein sorting-associated protein 29 OS=Homo sapiens OX=9606 GN=VPS29 PE=1 SV=1
186	280	sp|Q09666|AHNK_HUMAN	58.46	0	0	3130000	2	2	2		629114	Neuroblast differentiation-associated protein AHNAK OS=Homo sapiens OX=9606 GN=AHNAK PE=1 SV=2
144	271	sp|P06702|S10A9_HUMAN	57.48	19	19	1510000	3	3	3		13242	Protein S100-A9 OS=Homo sapiens OX=9606 GN=S100A9 PE=1 SV=1
322	458	sp|P04792|HSPB1_HUMAN	54.32	5	5	315000	1	1	1		22783	Heat shock protein beta-1 OS=Homo sapiens OX=9606 GN=HSPB1 PE=1 SV=2
157	264	sp|P62258|1433E_HUMAN	52.78	7	7	1110000	2	2	2	Acetylation (Protein N-term)	29174	14-3-3 protein epsilon OS=Homo sapiens OX=9606 GN=YWHAE PE=1 SV=1
187	282	sp|Q92567|F168A_HUMAN	52.25	3	3	1120000	1	1	2		26184	Protein FAM168A OS=Homo sapiens OX=9606 GN=FAM168A PE=1 SV=2
212	324	sp|P15880|RS2_HUMAN	51.7	7	7	982000	2	2	2	Carbamidomethylation	31324	40S ribosomal protein S2 OS=Homo sapiens OX=9606 GN=RPS2 PE=1 SV=2
171	359	sp|Q7Z6P3|RAB44_HUMAN	50.05	2	2	904000	2	1	3		110850	Ras-related protein Rab-44 OS=Homo sapiens OX=9606 GN=RAB44 PE=1 SV=4
194	286	sp|Q5D862|FILA2_HUMAN	49.23	1	1	1860000	2	2	2		248072	Filaggrin-2 OS=Homo sapiens OX=9606 GN=FLG2 PE=1 SV=1
329	482	sp|Q5T750|XP32_HUMAN	47.09	3	3	502000	1	1	1		26238	Skin-specific protein 32 OS=Homo sapiens OX=9606 GN=XP32 PE=1 SV=1
265	351	sp|P06576|ATPB_HUMAN	47.06	3	3	600000	1	1	1		56560	ATP synthase subunit beta mitochondrial OS=Homo sapiens OX=9606 GN=ATP5F1B PE=1 SV=3
221	10728	sp|Q9H4L5|OSBL3_HUMAN	46.5	2	2	370000	1	1	1		101224	Oxysterol-binding protein-related protein 3 OS=Homo sapiens OX=9606 GN=OSBPL3 PE=1 SV=1
217	385	sp|P23526|SAHH_HUMAN	45.75	6	6	1560000	2	2	2		47716	Adenosylhomocysteinase OS=Homo sapiens OX=9606 GN=AHCY PE=1 SV=4
192	343	sp|P62937|PPIA_HUMAN	45.21	7	7	506000	1	1	1		18012	Peptidyl-prolyl cis-trans isomerase A OS=Homo sapiens OX=9606 GN=PPIA PE=1 SV=2
126	418	sp|Q03001|DYST_HUMAN	45.16	0	0	15700000	3	2	3	Carbamidomethylation	860679	Dystonin OS=Homo sapiens OX=9606 GN=DST PE=1 SV=4
193	6772	sp|P0CG47|UBB_HUMAN	42.89	10	10	2430000	2	2	2		25762	Polyubiquitin-B OS=Homo sapiens OX=9606 GN=UBB PE=1 SV=1
326	414	sp|P08572|CO4A2_HUMAN	41.95	1	1	926000	1	1	1		167553	Collagen alpha-2(IV) chain OS=Homo sapiens OX=9606 GN=COL4A2 PE=1 SV=4
327	472	sp|Q4G0F5|VP26B_HUMAN	41.73	3	3	466000	1	1	1		39155	Vacuolar protein sorting-associated protein 26B OS=Homo sapiens OX=9606 GN=VPS26B PE=1 SV=2
331	479	sp|Q9GZV4|IF5A2_HUMAN	41.68	5	5	589000	1	1	1		16793	Eukaryotic translation initiation factor 5A-2 OS=Homo sapiens OX=9606 GN=EIF5A2 PE=1 SV=3
331	480	sp|P63241|IF5A1_HUMAN	41.68	5	5	589000	1	1	1		16832	Eukaryotic translation initiation factor 5A-1 OS=Homo sapiens OX=9606 GN=EIF5A PE=1 SV=2
218	295	sp|P29692|EF1D_HUMAN	40.57	13	13	1530000	2	2	2		31122	Elongation factor 1-delta OS=Homo sapiens OX=9606 GN=EEF1D PE=1 SV=5
223	384	sp|Q5VYS8|TUT7_HUMAN	40.12	1	1	357000	2	1	2	Carbamidomethylation	171228	Terminal uridylyltransferase 7 OS=Homo sapiens OX=9606 GN=TUT7 PE=1 SV=1
267	514	sp|P00558|PGK1_HUMAN	39.9	2	2	350000	1	1	1		44615	Phosphoglycerate kinase 1 OS=Homo sapiens OX=9606 GN=PGK1 PE=1 SV=3
332	488	sp|P60842|IF4A1_HUMAN	39.75	4	4	464000	1	1	1		46154	Eukaryotic initiation factor 4A-I OS=Homo sapiens OX=9606 GN=EIF4A1 PE=1 SV=1
224	353	sp|Q9NZT1|CALL5_HUMAN	38.45	5	5	795000	1	1	1		15893	Calmodulin-like protein 5 OS=Homo sapiens OX=9606 GN=CALML5 PE=1 SV=2
220	10727	sp|P62888|RL30_HUMAN	38.33	22	22	741000	2	2	2	Carbamidomethylation	12784	60S ribosomal protein L30 OS=Homo sapiens OX=9606 GN=RPL30 PE=1 SV=2
289	521	sp|Q8N0Y7|PGAM4_HUMAN	37.98	4	4	716000	1	1	1		28777	Probable phosphoglycerate mutase 4 OS=Homo sapiens OX=9606 GN=PGAM4 PE=3 SV=1
289	428	sp|P15259|PGAM2_HUMAN	37.98	4	4	716000	1	1	1		28766	Phosphoglycerate mutase 2 OS=Homo sapiens OX=9606 GN=PGAM2 PE=1 SV=3
289	522	sp|P18669|PGAM1_HUMAN	37.98	4	4	716000	1	1	1		28804	Phosphoglycerate mutase 1 OS=Homo sapiens OX=9606 GN=PGAM1 PE=1 SV=2
291	491	sp|P30101|PDIA3_HUMAN	37.85	2	2	431000	1	1	1		56782	Protein disulfide-isomerase A3 OS=Homo sapiens OX=9606 GN=PDIA3 PE=1 SV=4
335	413	sp|A0A0C4DH68|KV224_HUMAN	35.23	6	6	834000	1	1	1		13079	Immunoglobulin kappa variable 2-24 OS=Homo sapiens OX=9606 GN=IGKV2-24 PE=3 SV=1
335	412	sp|A0A075B6R9|KVD24_HUMAN	35.23	6	6	834000	1	1	1		13079	Probable non-functional immunoglobulin kappa variable 2D-24 OS=Homo sapiens OX=9606 GN=IGKV2D-24 PE=5 SV=1
334	531	sp|P14174|MIF_HUMAN	34.88	8	8	675000	1	1	1	Carbamidomethylation	12476	Macrophage migration inhibitory factor OS=Homo sapiens OX=9606 GN=MIF PE=1 SV=4
336	574	sp|P06703|S10A6_HUMAN	34.38	9	9	3650000	1	1	1		10180	Protein S100-A6 OS=Homo sapiens OX=9606 GN=S100A6 PE=1 SV=1
195	361	sp|P21333|FLNA_HUMAN	34.05	1	1	299000	1	1	1		280737	Filamin-A OS=Homo sapiens OX=9606 GN=FLNA PE=1 SV=4
236	859	sp|Q4LE39|ARI4B_HUMAN	33.3	1	1	27900000	2	1	2		147809	AT-rich interactive domain-containing protein 4B OS=Homo sapiens OX=9606 GN=ARID4B PE=1 SV=2
337	527	sp|P08865|RSSA_HUMAN	32.87	4	4	496000	1	1	1		32854	40S ribosomal protein SA OS=Homo sapiens OX=9606 GN=RPSA PE=1 SV=4
287	513	sp|Q8IUE6|H2A2B_HUMAN	32.67	7	7	1490000	1	1	1		13995	Histone H2A type 2-B OS=Homo sapiens OX=9606 GN=H2AC21 PE=1 SV=3
346	626	sp|Q7Z7M0|MEGF8_HUMAN	31.75	0	0	946000	1	1	1	Carbamidomethylation	303100	Multiple epidermal growth factor-like domains protein 8 OS=Homo sapiens OX=9606 GN=MEGF8 PE=1 SV=2
339	10732	sp|P57721|PCBP3_HUMAN	31.55	3	3	470000	1	1	1	Carbamidomethylation	39465	Poly(rC)-binding protein 3 OS=Homo sapiens OX=9606 GN=PCBP3 PE=1 SV=2
340	559	sp|P23527|H2B1O_HUMAN	31.26	7	7	1110000	1	1	1		13906	Histone H2B type 1-O OS=Homo sapiens OX=9606 GN=H2BC17 PE=1 SV=3
340	552	sp|P33778|H2B1B_HUMAN	31.26	7	7	1110000	1	1	1		13950	Histone H2B type 1-B OS=Homo sapiens OX=9606 GN=H2BC3 PE=1 SV=2
340	560	sp|P57053|H2BFS_HUMAN	31.26	7	7	1110000	1	1	1		13944	Histone H2B type F-S OS=Homo sapiens OX=9606 GN=H2BS1 PE=1 SV=2
340	553	sp|O60814|H2B1K_HUMAN	31.26	7	7	1110000	1	1	1		13890	Histone H2B type 1-K OS=Homo sapiens OX=9606 GN=H2BC12 PE=1 SV=3
340	561	sp|Q5QNW6|H2B2F_HUMAN	31.26	7	7	1110000	1	1	1		13920	Histone H2B type 2-F OS=Homo sapiens OX=9606 GN=H2BC18 PE=1 SV=3
340	554	sp|P62807|H2B1C_HUMAN	31.26	7	7	1110000	1	1	1		13906	Histone H2B type 1-C/E/F/G/I OS=Homo sapiens OX=9606 GN=H2BC4 PE=1 SV=4
340	555	sp|Q99879|H2B1M_HUMAN	31.26	7	7	1110000	1	1	1		13989	Histone H2B type 1-M OS=Homo sapiens OX=9606 GN=H2BC14 PE=1 SV=3
340	562	sp|Q99880|H2B1L_HUMAN	31.26	7	7	1110000	1	1	1		13952	Histone H2B type 1-L OS=Homo sapiens OX=9606 GN=H2BC13 PE=1 SV=3
340	563	sp|Q8N257|H2B3B_HUMAN	31.26	7	7	1110000	1	1	1		13908	Histone H2B type 3-B OS=Homo sapiens OX=9606 GN=H2BU1 PE=1 SV=3
340	564	sp|Q16778|H2B2E_HUMAN	31.26	7	7	1110000	1	1	1		13920	Histone H2B type 2-E OS=Homo sapiens OX=9606 GN=H2BC21 PE=1 SV=3
340	556	sp|Q93079|H2B1H_HUMAN	31.26	7	7	1110000	1	1	1		13892	Histone H2B type 1-H OS=Homo sapiens OX=9606 GN=H2BC9 PE=1 SV=3
340	557	sp|P06899|H2B1J_HUMAN	31.26	7	7	1110000	1	1	1		13904	Histone H2B type 1-J OS=Homo sapiens OX=9606 GN=H2BC11 PE=1 SV=3
340	565	sp|Q99877|H2B1N_HUMAN	31.26	7	7	1110000	1	1	1		13922	Histone H2B type 1-N OS=Homo sapiens OX=9606 GN=H2BC15 PE=1 SV=3
340	558	sp|P58876|H2B1D_HUMAN	31.26	7	7	1110000	1	1	1		13936	Histone H2B type 1-D OS=Homo sapiens OX=9606 GN=H2BC5 PE=1 SV=2
340	566	sp|Q96A08|H2B1A_HUMAN	31.26	7	7	1110000	1	1	1		14167	Histone H2B type 1-A OS=Homo sapiens OX=9606 GN=H2BC1 PE=1 SV=3
341	281	sp|P51116|FXR2_HUMAN	30.26	1	1	539000	1	1	1		74223	Fragile X mental retardation syndrome-related protein 2 OS=Homo sapiens OX=9606 GN=FXR2 PE=1 SV=2
229	389	sp|P33076|C2TA_HUMAN	29.12	1	1	1830000	1	1	1		123514	MHC class II transactivator OS=Homo sapiens OX=9606 GN=CIITA PE=1 SV=3
294	337	sp|Q02413|DSG1_HUMAN	27.7	1	1	394000	1	1	1		113748	Desmoglein-1 OS=Homo sapiens OX=9606 GN=DSG1 PE=1 SV=2
345	591	sp|Q96AX1|VP33A_HUMAN	26.46	2	2	1180000	1	1	1	Carbamidomethylation	67611	Vacuolar protein sorting-associated protein 33A OS=Homo sapiens OX=9606 GN=VPS33A PE=1 SV=1
348	611	sp|P26599|PTBP1_HUMAN	25.97	1	1	255000	1	1	1		57221	Polypyrimidine tract-binding protein 1 OS=Homo sapiens OX=9606 GN=PTBP1 PE=1 SV=1
348	612	sp|O95758|PTBP3_HUMAN	25.97	1	1	255000	1	1	1		59690	Polypyrimidine tract-binding protein 3 OS=Homo sapiens OX=9606 GN=PTBP3 PE=1 SV=2
348	453	sp|Q8WXD9|CSKI1_HUMAN	25.97	0	0	255000	1	1	1		149813	Caskin-1 OS=Homo sapiens OX=9606 GN=CASKIN1 PE=1 SV=1
349	434	sp|Q8NC51|PAIRB_HUMAN	25.21	2	2	699000	1	1	1		44965	Plasminogen activator inhibitor 1 RNA-binding protein OS=Homo sapiens OX=9606 GN=SERBP1 PE=1 SV=2
351	688	sp|Q08554|DSC1_HUMAN	24.94	2	2	645000	1	1	1		99987	Desmocollin-1 OS=Homo sapiens OX=9606 GN=DSC1 PE=1 SV=2
295	603	sp|Q92974|ARHG2_HUMAN	24.23	2	2	2150000	1	1	1	Deamidation (NQ); Oxidation (M)	111543	Rho guanine nucleotide exchange factor 2 OS=Homo sapiens OX=9606 GN=ARHGEF2 PE=1 SV=4
297	10776	sp|P06737|PYGL_HUMAN	22.87	1	1	972000	1	1	1		97149	Glycogen phosphorylase liver form OS=Homo sapiens OX=9606 GN=PYGL PE=1 SV=4
296	421	sp|O14513|NCKP5_HUMAN	22.37	1	1	208	1	1	1		208536	Nck-associated protein 5 OS=Homo sapiens OX=9606 GN=NCKAP5 PE=1 SV=2
357	549	sp|P35968|VGFR2_HUMAN	22.1	2	2	544000	1	1	1	Carbamidomethylation	151526	Vascular endothelial growth factor receptor 2 OS=Homo sapiens OX=9606 GN=KDR PE=1 SV=2
358	6998	sp|Q8NAP8|ZBT8B_HUMAN	22.07	2	2	0	1	1	1	Carbamidomethylation	54176	Zinc finger and BTB domain-containing protein 8B OS=Homo sapiens OX=9606 GN=ZBTB8B PE=1 SV=2
298	1076	sp|Q96Q15|SMG1_HUMAN	20.61	1	1	312000	1	1	1	Carbamidomethylation	410501	Serine/threonine-protein kinase SMG1 OS=Homo sapiens OX=9606 GN=SMG1 PE=1 SV=3
300	932	sp|Q6P597|KLC3_HUMAN	20.53	7	7	71600	1	1	1	Carbamidomethylation; Deamidation (NQ); Oxidation (M)	55364	Kinesin light chain 3 OS=Homo sapiens OX=9606 GN=KLC3 PE=1 SV=2
363	10814	sp|Q63HQ2|EGFLA_HUMAN	20.42	1	1	797000	1	1	1		111271	Pikachurin OS=Homo sapiens OX=9606 GN=EGFLAM PE=1 SV=2

## Sheet: S-EP-OE-IP
Protein Group	Protein ID	Accession	match-S-IgG	-10lgP	Coverage (%)	Coverage (%) S-EP-OE-IP	Area S-EP-OE-IP	#Peptides	#Unique	#Spec S-EP-OE-IP	PTM	Avg. Mass	Description
2	1	sp|P04264|K2C1_HUMAN	2	333.05	57	57	839000000	54	34	156	Carbamidomethylation; Deamidation (NQ); Oxidation (M); Pyro-glu from Q	66039	Keratin type II cytoskeletal 1 OS=Homo sapiens OX=9606 GN=KRT1 PE=1 SV=6
8	12	sp|P35579|MYH9_HUMAN	3	311.55	51	51	142000000	86	76	99	Carbamidomethylation; Acetylation (Protein N-term); Deamidation (NQ); Oxidation (M); Pyro-glu from Q	226530	Myosin-9 OS=Homo sapiens OX=9606 GN=MYH9 PE=1 SV=4
9	4	sp|P35527|K1C9_HUMAN	4	298.83	65	65	638000000	38	36	94	Carbamidomethylation; Deamidation (NQ); Oxidation (M); Pyro-glu from Q	62064	Keratin type I cytoskeletal 9 OS=Homo sapiens OX=9606 GN=KRT9 PE=1 SV=3
7	14	sp|P35908|K22E_HUMAN	5	288.35	69	69	286000000	45	30	101	Carbamidomethylation; Acetylation (Protein N-term); Deamidation (NQ); Oxidation (M)	65433	Keratin type II cytoskeletal 2 epidermal OS=Homo sapiens OX=9606 GN=KRT2 PE=1 SV=2
5	6	sp|P13645|K1C10_HUMAN	6	284.43	63	63	526000000	43	25	123	Carbamidomethylation; Deamidation (NQ); Oxidation (M); Pyro-glu from Q	58827	Keratin type I cytoskeletal 10 OS=Homo sapiens OX=9606 GN=KRT10 PE=1 SV=6
25	8	sp|Q92499|DDX1_HUMAN	7	268.37	47	47	51100000	27	27	31	Carbamidomethylation; Oxidation (M)	82432	ATP-dependent RNA helicase DDX1 OS=Homo sapiens OX=9606 GN=DDX1 PE=1 SV=2
6	36	sp|Q07666|KHDR1_HUMAN	8	261.52	40	40	1150000000	29	21	94	Deamidation (NQ); Oxidation (M); Pyro-glu from Q	48227	KH domain-containing RNA-binding signal transduction-associated protein 1 OS=Homo sapiens OX=9606 GN=KHDRBS1 PE=1 SV=1
16	10	sp|P07437|TBB5_HUMAN	9	250.49	73	73	14500000	26	6	45	Carbamidomethylation; Deamidation (NQ); Oxidation (M)	49671	Tubulin beta chain OS=Homo sapiens OX=9606 GN=TUBB PE=1 SV=2
22	11	sp|P68371|TBB4B_HUMAN	10	237.34	69	69	3200000	23	1	38	Carbamidomethylation; Deamidation (NQ); Oxidation (M)	49831	Tubulin beta-4B chain OS=Homo sapiens OX=9606 GN=TUBB4B PE=1 SV=1
13	26	sp|P13647|K2C5_HUMAN	11	236.47	39	39	11400000	29	4	51	Carbamidomethylation; Deamidation (NQ); Oxidation (M); Pyro-glu from Q	62378	Keratin type II cytoskeletal 5 OS=Homo sapiens OX=9606 GN=KRT5 PE=1 SV=3
15	35	sp|P02533|K1C14_HUMAN	12	230.57	50	50	20300000	28	6	51	Carbamidomethylation; Deamidation (NQ); Oxidation (M); Pyro-glu from Q	51562	Keratin type I cytoskeletal 14 OS=Homo sapiens OX=9606 GN=KRT14 PE=1 SV=4
18	22	sp|P48668|K2C6C_HUMAN	13	226.64	38	38	656000	24	1	43	Carbamidomethylation; Deamidation (NQ); Pyro-glu from Q	60025	Keratin type II cytoskeletal 6C OS=Homo sapiens OX=9606 GN=KRT6C PE=1 SV=3
18	25	sp|P02538|K2C6A_HUMAN	14	226.64	38	38	656000	24	1	43	Carbamidomethylation; Deamidation (NQ); Pyro-glu from Q	60045	Keratin type II cytoskeletal 6A OS=Homo sapiens OX=9606 GN=KRT6A PE=1 SV=3
21	39	sp|P08779|K1C16_HUMAN	15	210.41	37	37	6340000	22	5	43	Carbamidomethylation; Deamidation (NQ); Oxidation (M)	51268	Keratin type I cytoskeletal 16 OS=Homo sapiens OX=9606 GN=KRT16 PE=1 SV=4
39	15	sp|Q9Y3I0|RTCB_HUMAN	16	208.33	35	35	40000000	16	16	23	Carbamidomethylation; Pyro-glu from Q	55210	RNA-splicing ligase RtcB homolog OS=Homo sapiens OX=9606 GN=RTCB PE=1 SV=1
64	20	sp|O00571|DDX3X_HUMAN	17	205.47	24	24	11300000	13	13	15	Carbamidomethylation	73244	ATP-dependent RNA helicase DDX3X OS=Homo sapiens OX=9606 GN=DDX3X PE=1 SV=3
55	41	sp|O15027|SC16A_HUMAN	18	197.47	7	7	11100000	14	14	16		251891	Protein transport protein Sec16A OS=Homo sapiens OX=9606 GN=SEC16A PE=1 SV=4
31	30	sp|P60709|ACTB_HUMAN	19	195.76	54	54	48700000	16	10	25	Carbamidomethylation; Oxidation (M); Pyro-glu from Q	41737	Actin cytoplasmic 1 OS=Homo sapiens OX=9606 GN=ACTB PE=1 SV=1
31	31	sp|P63261|ACTG_HUMAN	20	195.76	54	54	48700000	16	10	25	Carbamidomethylation; Oxidation (M); Pyro-glu from Q	41793	Actin cytoplasmic 2 OS=Homo sapiens OX=9606 GN=ACTG1 PE=1 SV=1
61	42	sp|Q9Y224|RTRAF_HUMAN	21	184.97	59	59	20300000	13	12	15		28068	RNA transcription translation and transport factor protein OS=Homo sapiens OX=9606 GN=RTRAF PE=1 SV=1
59	52	sp|P12956|XRCC6_HUMAN	22	180.56	28	28	14400000	12	12	16	Pyro-glu from Q	69843	X-ray repair cross-complementing protein 6 OS=Homo sapiens OX=9606 GN=XRCC6 PE=1 SV=2
56	45	sp|P68363|TBA1B_HUMAN	23	180.42	33	33	22300000	13	13	15	Carbamidomethylation; Pyro-glu from Q	50152	Tubulin alpha-1B chain OS=Homo sapiens OX=9606 GN=TUBA1B PE=1 SV=1
32	51	sp|P05787|K2C8_HUMAN	24	171.35	19	19	3540000	13	5	25	Deamidation (NQ)	53704	Keratin type II cytoskeletal 8 OS=Homo sapiens OX=9606 GN=KRT8 PE=1 SV=7
80	37	sp|P11142|HSP7C_HUMAN	25	168.88	15	15	5730000	8	6	9		70898	Heat shock cognate 71 kDa protein OS=Homo sapiens OX=9606 GN=HSPA8 PE=1 SV=1
65	63	sp|P08670|VIME_HUMAN	26	155.47	28	28	8880000	13	10	13	Carbamidomethylation	53652	Vimentin OS=Homo sapiens OX=9606 GN=VIM PE=1 SV=4
79	61	sp|P68104|EF1A1_HUMAN	27	153.38	21	21	9680000	9	9	9	Carbamidomethylation	50141	Elongation factor 1-alpha 1 OS=Homo sapiens OX=9606 GN=EEF1A1 PE=1 SV=1
79	62	sp|Q5VTE0|EF1A3_HUMAN	28	153.38	21	21	9680000	9	9	9	Carbamidomethylation	50185	Putative elongation factor 1-alpha-like 3 OS=Homo sapiens OX=9606 GN=EEF1A1P5 PE=5 SV=1
74	73	sp|P31943|HNRH1_HUMAN	29	151.72	27	27	9580000	10	8	11	Carbamidomethylation	49229	Heterogeneous nuclear ribonucleoprotein H OS=Homo sapiens OX=9606 GN=HNRNPH1 PE=1 SV=4
82	195	sp|Q92804|RBP56_HUMAN	30	142.34	8	8	11600000	4	2	8		61830	TATA-binding protein-associated factor 2N OS=Homo sapiens OX=9606 GN=TAF15 PE=1 SV=1
89	159	sp|P35637|FUS_HUMAN	31	138.68	13	13	6360000	5	3	7		53426	RNA-binding protein FUS OS=Homo sapiens OX=9606 GN=FUS PE=1 SV=1
29	132	sp|P0DOX5|IGG1_HUMAN	32	138.25	13	13	1160000	10	1	28	Carbamidomethylation; Oxidation (M)	49329	Immunoglobulin gamma-1 heavy chain OS=Homo sapiens OX=9606 PE=1 SV=2
68	79	sp|P13010|XRCC5_HUMAN	33	137.61	19	19	10600000	12	12	12	Carbamidomethylation	82705	X-ray repair cross-complementing protein 5 OS=Homo sapiens OX=9606 GN=XRCC5 PE=1 SV=3
86	107	sp|P05141|ADT2_HUMAN	34	136.2	19	19	6460000	6	6	7	Carbamidomethylation	32852	ADP/ATP translocase 2 OS=Homo sapiens OX=9606 GN=SLC25A5 PE=1 SV=7
69	125	sp|P60660|MYL6_HUMAN	35	133.46	48	48	10700000	6	6	10	Carbamidomethylation; Deamidation (NQ)	16930	Myosin light polypeptide 6 OS=Homo sapiens OX=9606 GN=MYL6 PE=1 SV=2
70	72	sp|P05783|K1C18_HUMAN	36	129.53	18	18	5400000	8	6	10		48058	Keratin type I cytoskeletal 18 OS=Homo sapiens OX=9606 GN=KRT18 PE=1 SV=2
77	49	sp|Q96PK6|RBM14_HUMAN	37	128.27	16	16	8660000	9	9	9	Carbamidomethylation	69492	RNA-binding protein 14 OS=Homo sapiens OX=9606 GN=RBM14 PE=1 SV=2
90	75	sp|Q8NCA5|FA98A_HUMAN	38	126.87	15	15	10600000	5	5	7	Carbamidomethylation	55272	Protein FAM98A OS=Homo sapiens OX=9606 GN=FAM98A PE=1 SV=2
36	163	sp|Q7Z3Y8|K1C27_HUMAN	130	124.18	9	9	11800000	5	1	26	Deamidation (NQ); Oxidation (M); Pyro-glu from Q	49822	Keratin type I cytoskeletal 27 OS=Homo sapiens OX=9606 GN=KRT27 PE=1 SV=2
93	109	sp|Q14157|UBP2L_HUMAN	39	118.17	5	5	5830000	5	5	6	Pyro-glu from Q	114534	Ubiquitin-associated protein 2-like OS=Homo sapiens OX=9606 GN=UBAP2L PE=1 SV=2
97	67	sp|P61978|HNRPK_HUMAN	40	117.48	16	16	3900000	6	6	6	Carbamidomethylation	50976	Heterogeneous nuclear ribonucleoprotein K OS=Homo sapiens OX=9606 GN=HNRNPK PE=1 SV=1
71	65	sp|O43852|CALU_HUMAN	41	114.4	38	38	9290000	8	8	11		37107	Calumenin OS=Homo sapiens OX=9606 GN=CALU PE=1 SV=2
101	59	sp|P04406|G3P_HUMAN	42	113.21	22	22	4970000	5	5	5	Carbamidomethylation	36053	Glyceraldehyde-3-phosphate dehydrogenase OS=Homo sapiens OX=9606 GN=GAPDH PE=1 SV=3
98	229	sp|P81605|DCD_HUMAN	43	110.17	35	35	13200000	3	3	5		11284	Dermcidin OS=Homo sapiens OX=9606 GN=DCD PE=1 SV=2
53	139	sp|O75525|KHDR3_HUMAN	44	109.85	12	12	940000	8	2	16	Deamidation (NQ); Oxidation (M)	38800	KH domain-containing RNA-binding signal transduction-associated protein 3 OS=Homo sapiens OX=9606 GN=KHDRBS3 PE=1 SV=1
99	153	sp|P31942|HNRH3_HUMAN	45	109.84	16	16	5310000	5	4	6		36926	Heterogeneous nuclear ribonucleoprotein H3 OS=Homo sapiens OX=9606 GN=HNRNPH3 PE=1 SV=2
83	181	sp|Q86YZ3|HORN_HUMAN	46	107.06	3	3	6510000	4	4	7	Deamidation (NQ); Pyro-glu from Q	282389	Hornerin OS=Homo sapiens OX=9606 GN=HRNR PE=1 SV=2
126	86	sp|P23246|SFPQ_HUMAN	47	101.66	6	6	2700000	3	3	3		76150	Splicing factor proline- and glutamine-rich OS=Homo sapiens OX=9606 GN=SFPQ PE=1 SV=2
106	149	sp|P38159|RBMX_HUMAN	48	100.65	13	13	3080000	5	5	5	Acetylation (Protein N-term)	42332	RNA-binding motif protein X chromosome OS=Homo sapiens OX=9606 GN=RBMX PE=1 SV=3
103	176	sp|P52597|HNRPF_HUMAN	131	98.57	12	12	1620000	4	2	5		45672	Heterogeneous nuclear ribonucleoprotein F OS=Homo sapiens OX=9606 GN=HNRNPF PE=1 SV=3
109	56	sp|P11940|PABP1_HUMAN	49	97.12	6	6	2960000	3	3	4		70671	Polyadenylate-binding protein 1 OS=Homo sapiens OX=9606 GN=PABPC1 PE=1 SV=2
100	93	sp|P49750|YLPM1_HUMAN	50	96.78	2	2	3210000	4	4	4		241643	YLP motif-containing protein 1 OS=Homo sapiens OX=9606 GN=YLPM1 PE=1 SV=4
142	303	sp|P19105|ML12A_HUMAN	51	83.37	18	18	5370000	3	3	3		19794	Myosin regulatory light chain 12A OS=Homo sapiens OX=9606 GN=MYL12A PE=1 SV=2
142	304	sp|O14950|ML12B_HUMAN	52	83.37	17	17	5370000	3	3	3		19779	Myosin regulatory light chain 12B OS=Homo sapiens OX=9606 GN=MYL12B PE=1 SV=2
144	266	sp|P28799|GRN_HUMAN	53	83.16	3	3	2140000	2	1	3	Carbamidomethylation; Pyro-glu from Q	63545	Progranulin OS=Homo sapiens OX=9606 GN=GRN PE=1 SV=2
94	273	sp|Q08211|DHX9_HUMAN	132	81.56	3	3	1260000	3	2	6		140958	ATP-dependent RNA helicase A OS=Homo sapiens OX=9606 GN=DHX9 PE=1 SV=4
164	230	sp|P51114|FXR1_HUMAN	54	67.65	4	4	1120000	2	2	2		69721	Fragile X mental retardation syndrome-related protein 1 OS=Homo sapiens OX=9606 GN=FXR1 PE=1 SV=3
132	218	sp|Q00839|HNRPU_HUMAN	55	67.26	6	6	2420000	3	3	3		90585	Heterogeneous nuclear ribonucleoprotein U OS=Homo sapiens OX=9606 GN=HNRNPU PE=1 SV=6
134	223	sp|Q01844|EWS_HUMAN	56	63.07	5	5	10600000	2	2	3		68478	RNA-binding protein EWS OS=Homo sapiens OX=9606 GN=EWSR1 PE=1 SV=1
181	320	sp|P55735|SEC13_HUMAN	133	58.6	11	11	1810000	2	2	2	Acetylation (Protein N-term)	35541	Protein SEC13 homolog OS=Homo sapiens OX=9606 GN=SEC13 PE=1 SV=3
184	140	sp|Q06830|PRDX1_HUMAN	57	57.16	9	9	1280000	2	2	2		22110	Peroxiredoxin-1 OS=Homo sapiens OX=9606 GN=PRDX1 PE=1 SV=1
315	318	sp|P60866|RS20_HUMAN	58	56.01	9	9	719000	1	1	1		13373	40S ribosomal protein S20 OS=Homo sapiens OX=9606 GN=RPS20 PE=1 SV=1
105	261	sp|P0DOX8|IGL1_HUMAN	59	54.04	4	4	45200000	1	1	4		22830	Immunoglobulin lambda-1 light chain OS=Homo sapiens OX=9606 PE=1 SV=1
105	298	sp|B9A064|IGLL5_HUMAN	134	54.04	4	4	45200000	1	1	4		23063	Immunoglobulin lambda-like polypeptide 5 OS=Homo sapiens OX=9606 GN=IGLL5 PE=2 SV=2
140	6771	sp|P62979|RS27A_HUMAN	135	53.7	20	20	4010000	3	3	3		17965	Ubiquitin-40S ribosomal protein S27a OS=Homo sapiens OX=9606 GN=RPS27A PE=1 SV=2
140	248	sp|P0CG48|UBC_HUMAN	60	53.7	5	5	4010000	3	3	3		77039	Polyubiquitin-C OS=Homo sapiens OX=9606 GN=UBC PE=1 SV=3
316	367	sp|P62273|RS29_HUMAN	61	51.79	20	20	561000	1	1	1		6677	40S ribosomal protein S29 OS=Homo sapiens OX=9606 GN=RPS29 PE=1 SV=2
317	429	sp|Q12906|ILF3_HUMAN	136	49.27	1	1	372000	1	1	1		95339	Interleukin enhancer-binding factor 3 OS=Homo sapiens OX=9606 GN=ILF3 PE=1 SV=3
182	321	sp|P04156|PRIO_HUMAN	62	48.26	8	8	1210000	2	2	2		27661	Major prion protein OS=Homo sapiens OX=9606 GN=PRNP PE=1 SV=1
319	325	sp|A2NJV5|KV229_HUMAN	63	47.2	6	6	760000	1	1	1		13085	Immunoglobulin kappa variable 2-29 OS=Homo sapiens OX=9606 GN=IGKV2-29 PE=3 SV=2
319	326	sp|A0A0A0MRZ7|KVD26_HUMAN	64	47.2	6	6	760000	1	1	1		13297	Immunoglobulin kappa variable 2D-26 OS=Homo sapiens OX=9606 GN=IGKV2D-26 PE=3 SV=1
319	327	sp|A0A075B6S2|KVD29_HUMAN	65	47.2	6	6	760000	1	1	1		13143	Immunoglobulin kappa variable 2D-29 OS=Homo sapiens OX=9606 GN=IGKV2D-29 PE=3 SV=1
263	191	sp|P62701|RS4X_HUMAN	66	46.85	3	3	423000	1	1	1		29598	40S ribosomal protein S4 X isoform OS=Homo sapiens OX=9606 GN=RPS4X PE=1 SV=2
318	188	sp|P62269|RS18_HUMAN	67	46.37	5	5	986000	1	1	1		17719	40S ribosomal protein S18 OS=Homo sapiens OX=9606 GN=RPS18 PE=1 SV=3
96	355	sp|Q12802|AKP13_HUMAN	68	44.27	0	0	488000000	3	2	4		307550	A-kinase anchor protein 13 OS=Homo sapiens OX=9606 GN=AKAP13 PE=1 SV=2
186	397	sp|P0C0S5|H2AZ_HUMAN	69	43.91	7	7	1040000	1	1	1		13553	Histone H2A.Z OS=Homo sapiens OX=9606 GN=H2AZ1 PE=1 SV=2
186	398	sp|Q99878|H2A1J_HUMAN	70	43.91	7	7	1040000	1	1	1		13936	Histone H2A type 1-J OS=Homo sapiens OX=9606 GN=H2AC14 PE=1 SV=3
186	399	sp|Q71UI9|H2AV_HUMAN	71	43.91	7	7	1040000	1	1	1		13509	Histone H2A.V OS=Homo sapiens OX=9606 GN=H2AZ2 PE=1 SV=3
186	400	sp|Q96KK5|H2A1H_HUMAN	72	43.91	7	7	1040000	1	1	1		13906	Histone H2A type 1-H OS=Homo sapiens OX=9606 GN=H2AC12 PE=1 SV=3
186	401	sp|Q16777|H2A2C_HUMAN	73	43.91	7	7	1040000	1	1	1		13988	Histone H2A type 2-C OS=Homo sapiens OX=9606 GN=H2AC20 PE=1 SV=4
186	402	sp|Q9BTM1|H2AJ_HUMAN	74	43.91	7	7	1040000	1	1	1		14019	Histone H2A.J OS=Homo sapiens OX=9606 GN=H2AJ PE=1 SV=1
186	403	sp|P04908|H2A1B_HUMAN	75	43.91	7	7	1040000	1	1	1		14135	Histone H2A type 1-B/E OS=Homo sapiens OX=9606 GN=H2AC4 PE=1 SV=2
186	404	sp|P0C0S8|H2A1_HUMAN	76	43.91	7	7	1040000	1	1	1		14091	Histone H2A type 1 OS=Homo sapiens OX=9606 GN=H2AC11 PE=1 SV=2
186	405	sp|Q6FI13|H2A2A_HUMAN	77	43.91	7	7	1040000	1	1	1		14095	Histone H2A type 2-A OS=Homo sapiens OX=9606 GN=H2AC18 PE=1 SV=3
186	406	sp|Q7L7L0|H2A3_HUMAN	78	43.91	7	7	1040000	1	1	1		14121	Histone H2A type 3 OS=Homo sapiens OX=9606 GN=H2AW PE=1 SV=3
186	407	sp|P20671|H2A1D_HUMAN	79	43.91	7	7	1040000	1	1	1		14107	Histone H2A type 1-D OS=Homo sapiens OX=9606 GN=H2AC7 PE=1 SV=2
186	408	sp|Q93077|H2A1C_HUMAN	80	43.91	7	7	1040000	1	1	1		14105	Histone H2A type 1-C OS=Homo sapiens OX=9606 GN=H2AC6 PE=1 SV=3
186	409	sp|Q96QV6|H2A1A_HUMAN	81	43.91	7	7	1040000	1	1	1		14233	Histone H2A type 1-A OS=Homo sapiens OX=9606 GN=H2AC1 PE=1 SV=3
186	410	sp|P16104|H2AX_HUMAN	82	43.91	6	6	1040000	1	1	1		15145	Histone H2AX OS=Homo sapiens OX=9606 GN=H2AX PE=1 SV=2
185	224	sp|P19474|RO52_HUMAN	137	43.31	4	4	785000	2	2	2	Carbamidomethylation	54170	E3 ubiquitin-protein ligase TRIM21 OS=Homo sapiens OX=9606 GN=TRIM21 PE=1 SV=1
168	411	sp|Q92616|GCN1_HUMAN	138	40.33	0	0	578000	2	1	2		292756	eIF-2-alpha kinase activator GCN1 OS=Homo sapiens OX=9606 GN=GCN1 PE=1 SV=6
320	424	sp|Q12905|ILF2_HUMAN	139	39.93	3	3	583000	1	1	1		43062	Interleukin enhancer-binding factor 2 OS=Homo sapiens OX=9606 GN=ILF2 PE=1 SV=2
95	333	sp|Q8WZ74|CTTB2_HUMAN	140	39.17	1	1	416000000	2	1	6		181050	Cortactin-binding protein 2 OS=Homo sapiens OX=9606 GN=CTTNBP2 PE=1 SV=1
167	225	sp|P19338|NUCL_HUMAN	83	38.99	3	3	981000	2	2	2		76615	Nucleolin OS=Homo sapiens OX=9606 GN=NCL PE=1 SV=3
322	236	sp|P18124|RL7_HUMAN	84	36.71	4	4	540000	1	1	1		29226	60S ribosomal protein L7 OS=Homo sapiens OX=9606 GN=RPL7 PE=1 SV=1
187	525	sp|P01624|KV315_HUMAN	85	35.25	8	8	2510000	1	1	2		12496	Immunoglobulin kappa variable 3-15 OS=Homo sapiens OX=9606 GN=IGKV3-15 PE=1 SV=2
187	436	sp|A0A075B6H7|KV37_HUMAN	86	35.25	8	8	2510000	1	1	2		12783	Probable non-functional immunoglobulin kappa variable 3-7 OS=Homo sapiens OX=9606 GN=IGKV3-7 PE=5 SV=1
187	526	sp|A0A0C4DH55|KVD07_HUMAN	87	35.25	8	8	2510000	1	1	2		13148	Immunoglobulin kappa variable 3D-7 OS=Homo sapiens OX=9606 GN=IGKV3D-7 PE=3 SV=5
323	486	sp|P62851|RS25_HUMAN	88	32.64	8	8	702000	1	1	1		13742	40S ribosomal protein S25 OS=Homo sapiens OX=9606 GN=RPS25 PE=1 SV=1
127	358	sp|Q9H2G2|SLK_HUMAN	141	31.87	1	1	2860000	1	1	3		142695	STE20-like serine/threonine-protein kinase OS=Homo sapiens OX=9606 GN=SLK PE=1 SV=1
127	390	sp|P11532|DMD_HUMAN	142	31.87	0	0	2860000	1	1	3		426751	Dystrophin OS=Homo sapiens OX=9606 GN=DMD PE=1 SV=3
127	548	sp|Q9H3F6|BACD3_HUMAN	143	31.87	2	2	2860000	1	1	3		35432	BTB/POZ domain-containing adapter for CUL3-mediated RhoA degradation protein 3 OS=Homo sapiens OX=9606 GN=KCTD10 PE=1 SV=1
127	578	sp|Q5M775|CYTSB_HUMAN	144	31.87	1	1	2860000	1	1	3		118585	Cytospin-B OS=Homo sapiens OX=9606 GN=SPECC1 PE=1 SV=1
127	341	sp|P46939|UTRO_HUMAN	145	31.87	0	0	2860000	1	1	3		394467	Utrophin OS=Homo sapiens OX=9606 GN=UTRN PE=1 SV=2
324	357	sp|P80723|BASP1_HUMAN	89	31.4	4	4	1090000	1	1	1		22693	Brain acid soluble protein 1 OS=Homo sapiens OX=9606 GN=BASP1 PE=1 SV=2
265	285	sp|P62249|RS16_HUMAN	90	31.1	7	7	875000	1	1	1		16445	40S ribosomal protein S16 OS=Homo sapiens OX=9606 GN=RPS16 PE=1 SV=2
267	572	sp|Q5VZP5|DUS27_HUMAN	91	29.71	1	1	7270000	1	1	1		130176	Inactive dual specificity phosphatase 27 OS=Homo sapiens OX=9606 GN=DUSP27 PE=2 SV=1
326	516	sp|Q96JM4|LRIQ1_HUMAN	92	29.08	1	1	623000	1	1	1		199299	Leucine-rich repeat and IQ domain-containing protein 1 OS=Homo sapiens OX=9606 GN=LRRIQ1 PE=2 SV=3
330	588	sp|P49411|EFTU_HUMAN	93	26.94	2	2	452000	1	1	1		49542	Elongation factor Tu mitochondrial OS=Homo sapiens OX=9606 GN=TUFM PE=1 SV=2
329	383	sp|Q96JB3|HIC2_HUMAN	94	25.94	2	2	1300000	1	1	1		66156	Hypermethylated in cancer 2 protein OS=Homo sapiens OX=9606 GN=HIC2 PE=1 SV=2
268	6792	sp|Q96L03|SPT17_HUMAN	95	25.56	2	2	0	1	1	1		43499	Spermatogenesis-associated protein 17 OS=Homo sapiens OX=9606 GN=SPATA17 PE=2 SV=1
190	656	sp|Q9P0W8|SPAT7_HUMAN	96	25.2	1	1	2490000	1	1	1		67719	Spermatogenesis-associated protein 7 OS=Homo sapiens OX=9606 GN=SPATA7 PE=1 SV=3
119	831	sp|P54886|P5CS_HUMAN	146	23.28	1	1	2390000	1	1	1		87302	Delta-1-pyrroline-5-carboxylate synthase OS=Homo sapiens OX=9606 GN=ALDH18A1 PE=1 SV=2
192	6850	sp|O95198|KLHL2_HUMAN	147	21.14	1	1	2160000	1	1	1		65975	Kelch-like protein 2 OS=Homo sapiens OX=9606 GN=KLHL2 PE=1 SV=2
10	16	sp|Q09472|EP300_HUMAN	#N/A	287.06	27	27	191000000	66	66	92	Carbamidomethylation; Pyro-glu from Q	264158	Histone acetyltransferase p300 OS=Homo sapiens OX=9606 GN=EP300 PE=1 SV=2
12	33	sp|Q92609|TBCD5_HUMAN	#N/A	261.89	59	59	189000000	46	46	71	Carbamidomethylation; Acetylation (Protein N-term); Deamidation (NQ); Oxidation (M); Pyro-glu from Q	89004	TBC1 domain family member 5 OS=Homo sapiens OX=9606 GN=TBC1D5 PE=1 SV=1
26	17	sp|P04350|TBB4A_HUMAN	#N/A	219.65	61	61	1570000	19	1	31	Carbamidomethylation; Deamidation (NQ); Oxidation (M)	49586	Tubulin beta-4A chain OS=Homo sapiens OX=9606 GN=TUBB4A PE=1 SV=2
38	48	sp|Q13509|TBB3_HUMAN	#N/A	204.55	37	37	801000	14	1	23	Carbamidomethylation; Oxidation (M)	50433	Tubulin beta-3 chain OS=Homo sapiens OX=9606 GN=TUBB3 PE=1 SV=2
49	28	sp|O60568|PLOD3_HUMAN	#N/A	197.25	30	30	21500000	17	17	20	Carbamidomethylation; Deamidation (NQ); Pyro-glu from Q	84785	Multifunctional procollagen lysine hydroxylase and glycosyltransferase LH3 OS=Homo sapiens OX=9606 GN=PLOD3 PE=1 SV=1
57	43	sp|Q8NBJ5|GT251_HUMAN	#N/A	193.62	23	23	19400000	13	13	16	Carbamidomethylation	71636	Procollagen galactosyltransferase 1 OS=Homo sapiens OX=9606 GN=COLGALT1 PE=1 SV=1
62	70	sp|P35580|MYH10_HUMAN	#N/A	169.05	6	6	2990000	12	1	14	Carbamidomethylation	228997	Myosin-10 OS=Homo sapiens OX=9606 GN=MYH10 PE=1 SV=3
29	135	sp|P01857|IGHG1_HUMAN	#N/A	138.25	18	18	1160000	10	1	28	Carbamidomethylation; Oxidation (M)	36106	Immunoglobulin heavy constant gamma 1 OS=Homo sapiens OX=9606 GN=IGHG1 PE=1 SV=1
48	88	sp|P19012|K1C15_HUMAN	#N/A	137.97	12	12	385000	9	1	20	Deamidation (NQ); Oxidation (M)	49212	Keratin type I cytoskeletal 15 OS=Homo sapiens OX=9606 GN=KRT15 PE=1 SV=3
30	166	sp|P01860|IGHG3_HUMAN	#N/A	118.12	17	17	1100000	10	1	28	Carbamidomethylation; Oxidation (M)	41287	Immunoglobulin heavy constant gamma 3 OS=Homo sapiens OX=9606 GN=IGHG3 PE=1 SV=2
87	103	sp|Q96QK1|VPS35_HUMAN	#N/A	112.22	9	9	5030000	6	6	7		91707	Vacuolar protein sorting-associated protein 35 OS=Homo sapiens OX=9606 GN=VPS35 PE=1 SV=2
44	156	sp|P01861|IGHG4_HUMAN	#N/A	111.46	19	19	10700000	8	1	20	Carbamidomethylation; Deamidation (NQ); Oxidation (M)	35941	Immunoglobulin heavy constant gamma 4 OS=Homo sapiens OX=9606 GN=IGHG4 PE=1 SV=1
113	154	sp|Q14254|FLOT2_HUMAN	#N/A	110.67	7	7	1940000	3	3	4		47064	Flotillin-2 OS=Homo sapiens OX=9606 GN=FLOT2 PE=1 SV=2
92	100	sp|O75955|FLOT1_HUMAN	#N/A	105.5	17	17	3580000	7	7	7		47355	Flotillin-1 OS=Homo sapiens OX=9606 GN=FLOT1 PE=1 SV=3
78	192	sp|Q8N1N4|K2C78_HUMAN	#N/A	104.15	5	5	495000	4	1	9	Carbamidomethylation	56866	Keratin type II cytoskeletal 78 OS=Homo sapiens OX=9606 GN=KRT78 PE=1 SV=2
111	207	sp|P34931|HS71L_HUMAN	#N/A	93.86	6	6	348000	3	1	4		70375	Heat shock 70 kDa protein 1-like OS=Homo sapiens OX=9606 GN=HSPA1L PE=1 SV=2
111	209	sp|P0DMV8|HS71A_HUMAN	#N/A	93.86	6	6	348000	3	1	4		70052	Heat shock 70 kDa protein 1A OS=Homo sapiens OX=9606 GN=HSPA1A PE=1 SV=1
111	210	sp|P0DMV9|HS71B_HUMAN	#N/A	93.86	6	6	348000	3	1	4		70052	Heat shock 70 kDa protein 1B OS=Homo sapiens OX=9606 GN=HSPA1B PE=1 SV=1
111	170	sp|P17066|HSP76_HUMAN	#N/A	93.86	6	6	348000	3	1	4		71028	Heat shock 70 kDa protein 6 OS=Homo sapiens OX=9606 GN=HSPA6 PE=1 SV=2
165	286	sp|Q5D862|FILA2_HUMAN	#N/A	93.09	1	1	5330000	2	2	2		248072	Filaggrin-2 OS=Homo sapiens OX=9606 GN=FLG2 PE=1 SV=1
131	69	sp|Q32P44|EMAL3_HUMAN	#N/A	76.03	4	4	1500000	3	3	3		95197	Echinoderm microtubule-associated protein-like 3 OS=Homo sapiens OX=9606 GN=EML3 PE=1 SV=1
179	155	sp|P11021|BIP_HUMAN	#N/A	74.88	4	4	915000	2	2	2		72333	Endoplasmic reticulum chaperone BiP OS=Homo sapiens OX=9606 GN=HSPA5 PE=1 SV=2
180	168	sp|P67809|YBOX1_HUMAN	#N/A	69.94	14	14	1870000	2	2	2		35924	Y-box-binding protein 1 OS=Homo sapiens OX=9606 GN=YBX1 PE=1 SV=3
141	219	sp|P46459|NSF_HUMAN	#N/A	59.06	3	3	1520000	2	2	2		82594	Vesicle-fusing ATPase OS=Homo sapiens OX=9606 GN=NSF PE=1 SV=3
155	279	sp|P15924|DESP_HUMAN	#N/A	59.05	1	1	498000	2	2	2		331774	Desmoplakin OS=Homo sapiens OX=9606 GN=DSP PE=1 SV=3
143	231	sp|P02686|MBP_HUMAN	#N/A	56.62	8	8	2980000	3	3	3	Oxidation (M)	33117	Myelin basic protein OS=Homo sapiens OX=9606 GN=MBP PE=1 SV=3
140	6772	sp|P0CG47|UBB_HUMAN	#N/A	53.7	14	14	4010000	3	3	3		25762	Polyubiquitin-B OS=Homo sapiens OX=9606 GN=UBB PE=1 SV=1
166	282	sp|Q92567|F168A_HUMAN	#N/A	52.97	9	9	1220000	2	2	2		26184	Protein FAM168A OS=Homo sapiens OX=9606 GN=FAM168A PE=1 SV=2
319	412	sp|A0A075B6R9|KVD24_HUMAN	#N/A	47.2	6	6	760000	1	1	1		13079	Probable non-functional immunoglobulin kappa variable 2D-24 OS=Homo sapiens OX=9606 GN=IGKV2D-24 PE=5 SV=1
319	413	sp|A0A0C4DH68|KV224_HUMAN	#N/A	47.2	6	6	760000	1	1	1		13079	Immunoglobulin kappa variable 2-24 OS=Homo sapiens OX=9606 GN=IGKV2-24 PE=3 SV=1
321	434	sp|Q8NC51|PAIRB_HUMAN	#N/A	39.91	2	2	417000	1	1	1		44965	Plasminogen activator inhibitor 1 RNA-binding protein OS=Homo sapiens OX=9606 GN=SERBP1 PE=1 SV=2
145	353	sp|Q9NZT1|CALL5_HUMAN	#N/A	39.31	15	15	1970000	2	2	2	Acetylation (Protein N-term)	15893	Calmodulin-like protein 5 OS=Homo sapiens OX=9606 GN=CALML5 PE=1 SV=2
264	535	sp|P02100|HBE_HUMAN	#N/A	36.15	7	7	665000	1	1	1		16203	Hemoglobin subunit epsilon OS=Homo sapiens OX=9606 GN=HBE1 PE=1 SV=2
264	536	sp|P69891|HBG1_HUMAN	#N/A	36.15	7	7	665000	1	1	1		16140	Hemoglobin subunit gamma-1 OS=Homo sapiens OX=9606 GN=HBG1 PE=1 SV=2
264	537	sp|P02042|HBD_HUMAN	#N/A	36.15	7	7	665000	1	1	1		16055	Hemoglobin subunit delta OS=Homo sapiens OX=9606 GN=HBD PE=1 SV=2
264	538	sp|P69892|HBG2_HUMAN	#N/A	36.15	7	7	665000	1	1	1		16126	Hemoglobin subunit gamma-2 OS=Homo sapiens OX=9606 GN=HBG2 PE=1 SV=2
264	539	sp|P68871|HBB_HUMAN	#N/A	36.15	7	7	665000	1	1	1		15998	Hemoglobin subunit beta OS=Homo sapiens OX=9606 GN=HBB PE=1 SV=2
325	607	sp|Q14686|NCOA6_HUMAN	#N/A	30.52	2	2	4360000	1	1	1	Deamidation (NQ)	219144	Nuclear receptor coactivator 6 OS=Homo sapiens OX=9606 GN=NCOA6 PE=1 SV=3
266	569	sp|Q9BRG2|SH23A_HUMAN	#N/A	27.55	1	1	358000	1	1	1		63093	SH2 domain-containing protein 3A OS=Homo sapiens OX=9606 GN=SH2D3A PE=1 SV=1
327	601	sp|Q4KMG0|CDON_HUMAN	#N/A	27.25	1	1	490000	1	1	1		139147	Cell adhesion molecule-related/down-regulated by oncogenes OS=Homo sapiens OX=9606 GN=CDON PE=1 SV=2
223	549	sp|P35968|VGFR2_HUMAN	#N/A	26.67	2	2	1110000	1	1	1	Carbamidomethylation	151526	Vascular endothelial growth factor receptor 2 OS=Homo sapiens OX=9606 GN=KDR PE=1 SV=2
314	625	sp|Q8WWI1|LMO7_HUMAN	#N/A	26.43	0	0	718000	1	1	1		192694	LIM domain only protein 7 OS=Homo sapiens OX=9606 GN=LMO7 PE=1 SV=3
314	1516	sp|Q86WI1|PKHL1_HUMAN	#N/A	26.43	0	0	718000	1	1	1		465738	Fibrocystin-L OS=Homo sapiens OX=9606 GN=PKHD1L1 PE=2 SV=2
331	552	sp|P33778|H2B1B_HUMAN	#N/A	24.97	7	7	895000	1	1	1		13950	Histone H2B type 1-B OS=Homo sapiens OX=9606 GN=H2BC3 PE=1 SV=2
331	553	sp|O60814|H2B1K_HUMAN	#N/A	24.97	7	7	895000	1	1	1		13890	Histone H2B type 1-K OS=Homo sapiens OX=9606 GN=H2BC12 PE=1 SV=3
331	554	sp|P62807|H2B1C_HUMAN	#N/A	24.97	7	7	895000	1	1	1		13906	Histone H2B type 1-C/E/F/G/I OS=Homo sapiens OX=9606 GN=H2BC4 PE=1 SV=4
331	555	sp|Q99879|H2B1M_HUMAN	#N/A	24.97	7	7	895000	1	1	1		13989	Histone H2B type 1-M OS=Homo sapiens OX=9606 GN=H2BC14 PE=1 SV=3
331	556	sp|Q93079|H2B1H_HUMAN	#N/A	24.97	7	7	895000	1	1	1		13892	Histone H2B type 1-H OS=Homo sapiens OX=9606 GN=H2BC9 PE=1 SV=3
331	557	sp|P06899|H2B1J_HUMAN	#N/A	24.97	7	7	895000	1	1	1		13904	Histone H2B type 1-J OS=Homo sapiens OX=9606 GN=H2BC11 PE=1 SV=3
331	558	sp|P58876|H2B1D_HUMAN	#N/A	24.97	7	7	895000	1	1	1		13936	Histone H2B type 1-D OS=Homo sapiens OX=9606 GN=H2BC5 PE=1 SV=2
331	559	sp|P23527|H2B1O_HUMAN	#N/A	24.97	7	7	895000	1	1	1		13906	Histone H2B type 1-O OS=Homo sapiens OX=9606 GN=H2BC17 PE=1 SV=3
331	560	sp|P57053|H2BFS_HUMAN	#N/A	24.97	7	7	895000	1	1	1		13944	Histone H2B type F-S OS=Homo sapiens OX=9606 GN=H2BS1 PE=1 SV=2
331	561	sp|Q5QNW6|H2B2F_HUMAN	#N/A	24.97	7	7	895000	1	1	1		13920	Histone H2B type 2-F OS=Homo sapiens OX=9606 GN=H2BC18 PE=1 SV=3
331	562	sp|Q99880|H2B1L_HUMAN	#N/A	24.97	7	7	895000	1	1	1		13952	Histone H2B type 1-L OS=Homo sapiens OX=9606 GN=H2BC13 PE=1 SV=3
331	563	sp|Q8N257|H2B3B_HUMAN	#N/A	24.97	7	7	895000	1	1	1		13908	Histone H2B type 3-B OS=Homo sapiens OX=9606 GN=H2BU1 PE=1 SV=3
331	564	sp|Q16778|H2B2E_HUMAN	#N/A	24.97	7	7	895000	1	1	1		13920	Histone H2B type 2-E OS=Homo sapiens OX=9606 GN=H2BC21 PE=1 SV=3
331	565	sp|Q99877|H2B1N_HUMAN	#N/A	24.97	7	7	895000	1	1	1		13922	Histone H2B type 1-N OS=Homo sapiens OX=9606 GN=H2BC15 PE=1 SV=3
331	566	sp|Q96A08|H2B1A_HUMAN	#N/A	24.97	7	7	895000	1	1	1		14167	Histone H2B type 1-A OS=Homo sapiens OX=9606 GN=H2BC1 PE=1 SV=3
222	389	sp|P33076|C2TA_HUMAN	#N/A	23.14	1	1	2280000	1	1	1		123514	MHC class II transactivator OS=Homo sapiens OX=9606 GN=CIITA PE=1 SV=3
227	685	sp|O75643|U520_HUMAN	#N/A	22.62	0	0	1130000	1	1	1		244505	U5 small nuclear ribonucleoprotein 200 kDa helicase OS=Homo sapiens OX=9606 GN=SNRNP200 PE=1 SV=2
227	664	sp|Q9ULM3|YETS2_HUMAN	#N/A	22.62	0	0	1130000	1	1	1		150781	YEATS domain-containing protein 2 OS=Homo sapiens OX=9606 GN=YEATS2 PE=1 SV=2
334	603	sp|Q92974|ARHG2_HUMAN	#N/A	22.32	2	2	2800000	1	1	1	Deamidation (NQ); Oxidation (M)	111543	Rho guanine nucleotide exchange factor 2 OS=Homo sapiens OX=9606 GN=ARHGEF2 PE=1 SV=4
224	550	sp|Q9UKA4|AKA11_HUMAN	#N/A	21.6	1	1	2890000	1	1	1		210511	A-kinase anchor protein 11 OS=Homo sapiens OX=9606 GN=AKAP11 PE=1 SV=1
272	740	sp|Q9NYI0|PSD3_HUMAN	#N/A	21.53	1	1	22200000	1	1	1		116033	PH and SEC7 domain-containing protein 3 OS=Homo sapiens OX=9606 GN=PSD3 PE=1 SV=2
336	1565	sp|Q8IZF7|AGRF2_HUMAN	#N/A	21.16	2	2	15100000	1	1	1	Oxidation (M)	78569	Adhesion G-protein coupled receptor F2 OS=Homo sapiens OX=9606 GN=ADGRF2 PE=2 SV=1
337	337	sp|Q02413|DSG1_HUMAN	#N/A	21.11	2	2	645000	1	1	1		113748	Desmoglein-1 OS=Homo sapiens OX=9606 GN=DSG1 PE=1 SV=2
270	697	sp|Q96GM5|SMRD1_HUMAN	#N/A	20.41	2	2	681000	1	1	1	Deamidation (NQ)	58233	SWI/SNF-related matrix-associated actin-dependent regulator of chromatin subfamily D member 1 OS=Homo sapiens OX=9606 GN=SMARCD1 PE=1 SV=2
256	7113	sp|Q8N4X5|AF1L2_HUMAN	#N/A	20.1	1	1	1640000	1	1	1		91300	Actin filament-associated protein 1-like 2 OS=Homo sapiens OX=9606 GN=AFAP1L2 PE=1 SV=1
256	6460	sp|Q8TCG1|CIP2A_HUMAN	#N/A	20.1	1	1	1640000	1	1	1		102185	Protein CIP2A OS=Homo sapiens OX=9606 GN=CIP2A PE=1 SV=2
256	1038	sp|Q9Y4G6|TLN2_HUMAN	#N/A	20.1	0	0	1640000	1	1	1		271611	Talin-2 OS=Homo sapiens OX=9606 GN=TLN2 PE=1 SV=4
256	5785	sp|Q86VP6|CAND1_HUMAN	#N/A	20.1	0	0	1640000	1	1	1		136375	Cullin-associated NEDD8-dissociated protein 1 OS=Homo sapiens OX=9606 GN=CAND1 PE=1 SV=2
256	8408	sp|Q8IZU2|WDR17_HUMAN	#N/A	20.1	0	0	1640000	1	1	1		147703	WD repeat-containing protein 17 OS=Homo sapiens OX=9606 GN=WDR17 PE=2 SV=2
256	6674	sp|P53420|CO4A4_HUMAN	#N/A	20.1	0	0	1640000	1	1	1		164037	Collagen alpha-4(IV) chain OS=Homo sapiens OX=9606 GN=COL4A4 PE=1 SV=3
256	3851	sp|P20908|CO5A1_HUMAN	#N/A	20.1	0	0	1640000	1	1	1		183559	Collagen alpha-1(V) chain OS=Homo sapiens OX=9606 GN=COL5A1 PE=1 SV=3
256	9203	sp|Q6WRI0|IGS10_HUMAN	#N/A	20.1	0	0	1640000	1	1	1		290836	Immunoglobulin superfamily member 10 OS=Homo sapiens OX=9606 GN=IGSF10 PE=1 SV=1

## Sheet: S-EP-OE
Protein Group	Protein ID	Accession	match-S-IgG	-10lgP	Coverage (%)	Coverage (%) S-EP-OE	Area S-EP-OE	#Peptides	#Unique	#Spec S-EP-OE	PTM	Avg. Mass	Description
3	1	sp|P04264|K2C1_HUMAN	2	296.27	52	52	512000000	48	29	118	Carbamidomethylation; Deamidation (NQ); Oxidation (M); Pyro-glu from Q	66039	Keratin type II cytoskeletal 1 OS=Homo sapiens OX=9606 GN=KRT1 PE=1 SV=6
19	12	sp|P35579|MYH9_HUMAN	3	224.58	20	20	21400000	33	28	36	Carbamidomethylation; Pyro-glu from Q	226530	Myosin-9 OS=Homo sapiens OX=9606 GN=MYH9 PE=1 SV=4
9	4	sp|P35527|K1C9_HUMAN	4	226.81	43	43	257000000	29	27	66	Deamidation (NQ); Oxidation (M); Pyro-glu from Q	62064	Keratin type I cytoskeletal 9 OS=Homo sapiens OX=9606 GN=KRT9 PE=1 SV=3
8	14	sp|P35908|K22E_HUMAN	5	257.21	62	62	242000000	43	30	82	Carbamidomethylation; Deamidation (NQ); Oxidation (M)	65433	Keratin type II cytoskeletal 2 epidermal OS=Homo sapiens OX=9606 GN=KRT2 PE=1 SV=2
6	6	sp|P13645|K1C10_HUMAN	6	249.35	51	51	410000000	35	21	90	Carbamidomethylation; Deamidation (NQ); Oxidation (M); Pyro-glu from Q	58827	Keratin type I cytoskeletal 10 OS=Homo sapiens OX=9606 GN=KRT10 PE=1 SV=6
21	8	sp|Q92499|DDX1_HUMAN	7	237.25	44	44	78400000	29	29	36	Carbamidomethylation; Oxidation (M)	82432	ATP-dependent RNA helicase DDX1 OS=Homo sapiens OX=9606 GN=DDX1 PE=1 SV=2
5	36	sp|Q07666|KHDR1_HUMAN	8	235.44	40	40	1130000000	27	21	97	Deamidation (NQ); Oxidation (M); Pyro-glu from Q	48227	KH domain-containing RNA-binding signal transduction-associated protein 1 OS=Homo sapiens OX=9606 GN=KHDRBS1 PE=1 SV=1
17	10	sp|P07437|TBB5_HUMAN	9	224.7	45	45	11100000	17	2	40	Carbamidomethylation; Oxidation (M)	49671	Tubulin beta chain OS=Homo sapiens OX=9606 GN=TUBB PE=1 SV=2
16	11	sp|P68371|TBB4B_HUMAN	10	222.54	55	55	9510000	19	3	41	Carbamidomethylation; Oxidation (M)	49831	Tubulin beta-4B chain OS=Homo sapiens OX=9606 GN=TUBB4B PE=1 SV=1
12	26	sp|P13647|K2C5_HUMAN	11	206.62	39	39	9500000	30	5	46	Carbamidomethylation; Deamidation (NQ); Oxidation (M); Pyro-glu from Q	62378	Keratin type II cytoskeletal 5 OS=Homo sapiens OX=9606 GN=KRT5 PE=1 SV=3
18	35	sp|P02533|K1C14_HUMAN	12	203.1	41	41	12000000	24	5	40	Carbamidomethylation; Deamidation (NQ); Oxidation (M); Pyro-glu from Q	51562	Keratin type I cytoskeletal 14 OS=Homo sapiens OX=9606 GN=KRT14 PE=1 SV=4
14	22	sp|P48668|K2C6C_HUMAN	13	214.97	45	45	552000	30	1	44	Carbamidomethylation; Deamidation (NQ); Pyro-glu from Q	60025	Keratin type II cytoskeletal 6C OS=Homo sapiens OX=9606 GN=KRT6C PE=1 SV=3
14	25	sp|P02538|K2C6A_HUMAN	14	214.97	45	45	552000	30	1	44	Carbamidomethylation; Deamidation (NQ); Pyro-glu from Q	60045	Keratin type II cytoskeletal 6A OS=Homo sapiens OX=9606 GN=KRT6A PE=1 SV=3
27	39	sp|P08779|K1C16_HUMAN	15	176.58	34	34	3120000	20	4	35	Carbamidomethylation; Deamidation (NQ); Oxidation (M)	51268	Keratin type I cytoskeletal 16 OS=Homo sapiens OX=9606 GN=KRT16 PE=1 SV=4
31	15	sp|Q9Y3I0|RTCB_HUMAN	16	205.75	45	45	57600000	19	19	29	Carbamidomethylation; Oxidation (M); Pyro-glu from Q	55210	RNA-splicing ligase RtcB homolog OS=Homo sapiens OX=9606 GN=RTCB PE=1 SV=1
55	20	sp|O00571|DDX3X_HUMAN	17	153.82	25	25	13900000	16	14	17	Carbamidomethylation	73244	ATP-dependent RNA helicase DDX3X OS=Homo sapiens OX=9606 GN=DDX3X PE=1 SV=3
67	41	sp|O15027|SC16A_HUMAN	18	146.78	6	6	8700000	11	11	11		251891	Protein transport protein Sec16A OS=Homo sapiens OX=9606 GN=SEC16A PE=1 SV=4
22	30	sp|P60709|ACTB_HUMAN	19	203.09	51	51	130000000	19	17	35	Oxidation (M); Pyro-glu from Q	41737	Actin cytoplasmic 1 OS=Homo sapiens OX=9606 GN=ACTB PE=1 SV=1
22	31	sp|P63261|ACTG_HUMAN	20	203.09	51	51	130000000	19	17	35	Oxidation (M); Pyro-glu from Q	41793	Actin cytoplasmic 2 OS=Homo sapiens OX=9606 GN=ACTG1 PE=1 SV=1
58	42	sp|Q9Y224|RTRAF_HUMAN	21	175.15	52	52	32100000	13	13	16	Carbamidomethylation	28068	RNA transcription translation and transport factor protein OS=Homo sapiens OX=9606 GN=RTRAF PE=1 SV=1
88	52	sp|P12956|XRCC6_HUMAN	22	112.07	15	15	7980000	8	8	8	Pyro-glu from Q	69843	X-ray repair cross-complementing protein 6 OS=Homo sapiens OX=9606 GN=XRCC6 PE=1 SV=2
54	45	sp|P68363|TBA1B_HUMAN	23	167.07	32	32	25000000	12	12	16	Carbamidomethylation; Pyro-glu from Q	50152	Tubulin alpha-1B chain OS=Homo sapiens OX=9606 GN=TUBA1B PE=1 SV=1
29	51	sp|P05787|K2C8_HUMAN	24	184.81	35	35	11500000	22	11	31	Deamidation (NQ)	53704	Keratin type II cytoskeletal 8 OS=Homo sapiens OX=9606 GN=KRT8 PE=1 SV=7
50	37	sp|P11142|HSP7C_HUMAN	25	193.23	28	28	15000000	15	12	18		70898	Heat shock cognate 71 kDa protein OS=Homo sapiens OX=9606 GN=HSPA8 PE=1 SV=1
85	63	sp|P08670|VIME_HUMAN	26	115.02	17	17	2350000	8	4	8		53652	Vimentin OS=Homo sapiens OX=9606 GN=VIM PE=1 SV=4
53	61	sp|P68104|EF1A1_HUMAN	27	182.62	29	29	36100000	12	12	17	Carbamidomethylation	50141	Elongation factor 1-alpha 1 OS=Homo sapiens OX=9606 GN=EEF1A1 PE=1 SV=1
53	62	sp|Q5VTE0|EF1A3_HUMAN	28	182.62	29	29	36100000	12	12	17	Carbamidomethylation	50185	Putative elongation factor 1-alpha-like 3 OS=Homo sapiens OX=9606 GN=EEF1A1P5 PE=5 SV=1
65	73	sp|P31943|HNRH1_HUMAN	29	171.92	24	24	12100000	10	10	12	Carbamidomethylation; Deamidation (NQ)	49229	Heterogeneous nuclear ribonucleoprotein H OS=Homo sapiens OX=9606 GN=HNRNPH1 PE=1 SV=4
83	195	sp|Q92804|RBP56_HUMAN	30	116.32	9	9	7260000	5	2	8	Oxidation (M)	61830	TATA-binding protein-associated factor 2N OS=Homo sapiens OX=9606 GN=TAF15 PE=1 SV=1
91	159	sp|P35637|FUS_HUMAN	31	113.71	14	14	5340000	6	3	7		53426	RNA-binding protein FUS OS=Homo sapiens OX=9606 GN=FUS PE=1 SV=1
39	132	sp|P0DOX5|IGG1_HUMAN	32	100.95	7	7	136000000	6	1	23	Oxidation (M)	49329	Immunoglobulin gamma-1 heavy chain OS=Homo sapiens OX=9606 PE=1 SV=2
82	79	sp|P13010|XRCC5_HUMAN	33	119.53	13	13	7960000	9	9	9		82705	X-ray repair cross-complementing protein 5 OS=Homo sapiens OX=9606 GN=XRCC5 PE=1 SV=3
90	107	sp|P05141|ADT2_HUMAN	34	128.1	17	17	8250000	6	6	6	Carbamidomethylation	32852	ADP/ATP translocase 2 OS=Homo sapiens OX=9606 GN=SLC25A5 PE=1 SV=7
107	125	sp|P60660|MYL6_HUMAN	35	100.53	37	37	3810000	5	5	6	Carbamidomethylation	16930	Myosin light polypeptide 6 OS=Homo sapiens OX=9606 GN=MYL6 PE=1 SV=2
43	72	sp|P05783|K1C18_HUMAN	36	142.51	37	37	18200000	17	11	21	Pyro-glu from Q	48058	Keratin type I cytoskeletal 18 OS=Homo sapiens OX=9606 GN=KRT18 PE=1 SV=2
63	49	sp|Q96PK6|RBM14_HUMAN	37	145.48	21	21	15300000	11	11	14	Carbamidomethylation	69492	RNA-binding protein 14 OS=Homo sapiens OX=9606 GN=RBM14 PE=1 SV=2
66	75	sp|Q8NCA5|FA98A_HUMAN	38	158.4	22	22	22000000	9	9	12	Carbamidomethylation	55272	Protein FAM98A OS=Homo sapiens OX=9606 GN=FAM98A PE=1 SV=2
103	109	sp|Q14157|UBP2L_HUMAN	39	112.63	8	8	5680000	6	6	6	Pyro-glu from Q	114534	Ubiquitin-associated protein 2-like OS=Homo sapiens OX=9606 GN=UBAP2L PE=1 SV=2
81	67	sp|P61978|HNRPK_HUMAN	40	140.72	22	22	7950000	9	9	9	Carbamidomethylation	50976	Heterogeneous nuclear ribonucleoprotein K OS=Homo sapiens OX=9606 GN=HNRNPK PE=1 SV=1
70	65	sp|O43852|CALU_HUMAN	41	131.91	28	28	10500000	7	7	10		37107	Calumenin OS=Homo sapiens OX=9606 GN=CALU PE=1 SV=2
42	59	sp|P04406|G3P_HUMAN	42	164.55	43	43	32000000	11	11	20	Carbamidomethylation; Deamidation (NQ); Oxidation (M); Pyro-glu from Q	36053	Glyceraldehyde-3-phosphate dehydrogenase OS=Homo sapiens OX=9606 GN=GAPDH PE=1 SV=3
117	229	sp|P81605|DCD_HUMAN	43	82.93	23	23	7990000	3	3	5		11284	Dermcidin OS=Homo sapiens OX=9606 GN=DCD PE=1 SV=2
48	139	sp|O75525|KHDR3_HUMAN	44	103.06	8	8	812000	5	1	15	Deamidation (NQ); Oxidation (M)	38800	KH domain-containing RNA-binding signal transduction-associated protein 3 OS=Homo sapiens OX=9606 GN=KHDRBS3 PE=1 SV=1
135	153	sp|P31942|HNRH3_HUMAN	45	89.11	11	11	4910000	4	3	4		36926	Heterogeneous nuclear ribonucleoprotein H3 OS=Homo sapiens OX=9606 GN=HNRNPH3 PE=1 SV=2
100	181	sp|Q86YZ3|HORN_HUMAN	46	85.14	2	2	3820000	3	3	6	Pyro-glu from Q	282389	Hornerin OS=Homo sapiens OX=9606 GN=HRNR PE=1 SV=2
109	86	sp|P23246|SFPQ_HUMAN	47	94.22	7	7	3000000	4	4	4		76150	Splicing factor proline- and glutamine-rich OS=Homo sapiens OX=9606 GN=SFPQ PE=1 SV=2
325	149	sp|P38159|RBMX_HUMAN	48	43.12	4	4	667000	1	1	1		42332	RNA-binding motif protein X chromosome OS=Homo sapiens OX=9606 GN=RBMX PE=1 SV=3
79	56	sp|P11940|PABP1_HUMAN	49	144.79	11	11	6740000	6	6	8	Pyro-glu from Q	70671	Polyadenylate-binding protein 1 OS=Homo sapiens OX=9606 GN=PABPC1 PE=1 SV=2
92	93	sp|P49750|YLPM1_HUMAN	50	106.54	3	3	3800000	5	5	5		241643	YLP motif-containing protein 1 OS=Homo sapiens OX=9606 GN=YLPM1 PE=1 SV=4
324	303	sp|P19105|ML12A_HUMAN	51	48.5	6	6	593000	1	1	1		19794	Myosin regulatory light chain 12A OS=Homo sapiens OX=9606 GN=MYL12A PE=1 SV=2
324	304	sp|O14950|ML12B_HUMAN	52	48.5	6	6	593000	1	1	1		19779	Myosin regulatory light chain 12B OS=Homo sapiens OX=9606 GN=MYL12B PE=1 SV=2
106	266	sp|P28799|GRN_HUMAN	53	88.54	3	3	6020000	2	1	6	Carbamidomethylation; Pyro-glu from Q	63545	Progranulin OS=Homo sapiens OX=9606 GN=GRN PE=1 SV=2
341	230	sp|P51114|FXR1_HUMAN	54	30.26	1	1	539000	1	1	1		69721	Fragile X mental retardation syndrome-related protein 1 OS=Homo sapiens OX=9606 GN=FXR1 PE=1 SV=3
266	218	sp|Q00839|HNRPU_HUMAN	55	26.75	1	1	617000	1	1	1		90585	Heterogeneous nuclear ribonucleoprotein U OS=Homo sapiens OX=9606 GN=HNRNPU PE=1 SV=6
150	223	sp|Q01844|EWS_HUMAN	56	62.3	9	9	5480000	3	3	3		68478	RNA-binding protein EWS OS=Homo sapiens OX=9606 GN=EWSR1 PE=1 SV=1
118	140	sp|Q06830|PRDX1_HUMAN	57	113.74	31	31	6730000	5	5	5	Carbamidomethylation	22110	Peroxiredoxin-1 OS=Homo sapiens OX=9606 GN=PRDX1 PE=1 SV=1
169	318	sp|P60866|RS20_HUMAN	58	66.43	15	15	7090000	2	2	3	Carbamidomethylation	13373	40S ribosomal protein S20 OS=Homo sapiens OX=9606 GN=RPS20 PE=1 SV=1
122	261	sp|P0DOX8|IGL1_HUMAN	59	52.9	9	9	31700000	2	1	5		22830	Immunoglobulin lambda-1 light chain OS=Homo sapiens OX=9606 PE=1 SV=1
193	248	sp|P0CG48|UBC_HUMAN	60	42.89	3	3	2430000	2	2	2		77039	Polyubiquitin-C OS=Homo sapiens OX=9606 GN=UBC PE=1 SV=3
323	367	sp|P62273|RS29_HUMAN	61	52.63	20	20	945000	1	1	1		6677	40S ribosomal protein S29 OS=Homo sapiens OX=9606 GN=RPS29 PE=1 SV=2
214	321	sp|P04156|PRIO_HUMAN	62	44.95	8	8	1340000	2	2	2		27661	Major prion protein OS=Homo sapiens OX=9606 GN=PRNP PE=1 SV=1
335	325	sp|A2NJV5|KV229_HUMAN	63	35.23	6	6	834000	1	1	1		13085	Immunoglobulin kappa variable 2-29 OS=Homo sapiens OX=9606 GN=IGKV2-29 PE=3 SV=2
335	326	sp|A0A0A0MRZ7|KVD26_HUMAN	64	35.23	6	6	834000	1	1	1		13297	Immunoglobulin kappa variable 2D-26 OS=Homo sapiens OX=9606 GN=IGKV2D-26 PE=3 SV=1
335	327	sp|A0A075B6S2|KVD29_HUMAN	65	35.23	6	6	834000	1	1	1		13143	Immunoglobulin kappa variable 2D-29 OS=Homo sapiens OX=9606 GN=IGKV2D-29 PE=3 SV=1
141	191	sp|P62701|RS4X_HUMAN	66	70.76	13	13	1340000	4	3	4		29598	40S ribosomal protein S4 X isoform OS=Homo sapiens OX=9606 GN=RPS4X PE=1 SV=2
139	188	sp|P62269|RS18_HUMAN	67	80.56	15	15	2520000	3	3	3		17719	40S ribosomal protein S18 OS=Homo sapiens OX=9606 GN=RPS18 PE=1 SV=3
127	355	sp|Q12802|AKP13_HUMAN	68	37.22	0	0	492000000	1	1	1		307550	A-kinase anchor protein 13 OS=Homo sapiens OX=9606 GN=AKAP13 PE=1 SV=2
287	397	sp|P0C0S5|H2AZ_HUMAN	69	32.67	7	7	1490000	1	1	1		13553	Histone H2A.Z OS=Homo sapiens OX=9606 GN=H2AZ1 PE=1 SV=2
287	398	sp|Q99878|H2A1J_HUMAN	70	32.67	7	7	1490000	1	1	1		13936	Histone H2A type 1-J OS=Homo sapiens OX=9606 GN=H2AC14 PE=1 SV=3
287	399	sp|Q71UI9|H2AV_HUMAN	71	32.67	7	7	1490000	1	1	1		13509	Histone H2A.V OS=Homo sapiens OX=9606 GN=H2AZ2 PE=1 SV=3
287	400	sp|Q96KK5|H2A1H_HUMAN	72	32.67	7	7	1490000	1	1	1		13906	Histone H2A type 1-H OS=Homo sapiens OX=9606 GN=H2AC12 PE=1 SV=3
287	401	sp|Q16777|H2A2C_HUMAN	73	32.67	7	7	1490000	1	1	1		13988	Histone H2A type 2-C OS=Homo sapiens OX=9606 GN=H2AC20 PE=1 SV=4
287	402	sp|Q9BTM1|H2AJ_HUMAN	74	32.67	7	7	1490000	1	1	1		14019	Histone H2A.J OS=Homo sapiens OX=9606 GN=H2AJ PE=1 SV=1
287	403	sp|P04908|H2A1B_HUMAN	75	32.67	7	7	1490000	1	1	1		14135	Histone H2A type 1-B/E OS=Homo sapiens OX=9606 GN=H2AC4 PE=1 SV=2
287	404	sp|P0C0S8|H2A1_HUMAN	76	32.67	7	7	1490000	1	1	1		14091	Histone H2A type 1 OS=Homo sapiens OX=9606 GN=H2AC11 PE=1 SV=2
287	405	sp|Q6FI13|H2A2A_HUMAN	77	32.67	7	7	1490000	1	1	1		14095	Histone H2A type 2-A OS=Homo sapiens OX=9606 GN=H2AC18 PE=1 SV=3
287	406	sp|Q7L7L0|H2A3_HUMAN	78	32.67	7	7	1490000	1	1	1		14121	Histone H2A type 3 OS=Homo sapiens OX=9606 GN=H2AW PE=1 SV=3
287	407	sp|P20671|H2A1D_HUMAN	79	32.67	7	7	1490000	1	1	1		14107	Histone H2A type 1-D OS=Homo sapiens OX=9606 GN=H2AC7 PE=1 SV=2
287	408	sp|Q93077|H2A1C_HUMAN	80	32.67	7	7	1490000	1	1	1		14105	Histone H2A type 1-C OS=Homo sapiens OX=9606 GN=H2AC6 PE=1 SV=3
287	409	sp|Q96QV6|H2A1A_HUMAN	81	32.67	7	7	1490000	1	1	1		14233	Histone H2A type 1-A OS=Homo sapiens OX=9606 GN=H2AC1 PE=1 SV=3
287	410	sp|P16104|H2AX_HUMAN	82	32.67	6	6	1490000	1	1	1		15145	Histone H2AX OS=Homo sapiens OX=9606 GN=H2AX PE=1 SV=2
155	225	sp|P19338|NUCL_HUMAN	83	74.94	4	4	1960000	3	3	3		76615	Nucleolin OS=Homo sapiens OX=9606 GN=NCL PE=1 SV=3
166	236	sp|P18124|RL7_HUMAN	84	62.03	7	7	1030000	2	2	2		29226	60S ribosomal protein L7 OS=Homo sapiens OX=9606 GN=RPL7 PE=1 SV=1
225	525	sp|P01624|KV315_HUMAN	85	34.17	8	8	2100000	1	1	2		12496	Immunoglobulin kappa variable 3-15 OS=Homo sapiens OX=9606 GN=IGKV3-15 PE=1 SV=2
225	436	sp|A0A075B6H7|KV37_HUMAN	86	34.17	8	8	2100000	1	1	2		12783	Probable non-functional immunoglobulin kappa variable 3-7 OS=Homo sapiens OX=9606 GN=IGKV3-7 PE=5 SV=1
225	526	sp|A0A0C4DH55|KVD07_HUMAN	87	34.17	8	8	2100000	1	1	2		13148	Immunoglobulin kappa variable 3D-7 OS=Homo sapiens OX=9606 GN=IGKV3D-7 PE=3 SV=5
347	486	sp|P62851|RS25_HUMAN	88	25.52	8	8	1080000	1	1	1		13742	40S ribosomal protein S25 OS=Homo sapiens OX=9606 GN=RPS25 PE=1 SV=1
338	357	sp|P80723|BASP1_HUMAN	89	32.59	4	4	1400000	1	1	1		22693	Brain acid soluble protein 1 OS=Homo sapiens OX=9606 GN=BASP1 PE=1 SV=2
292	285	sp|P62249|RS16_HUMAN	90	31.18	7	7	1030000	1	1	1		16445	40S ribosomal protein S16 OS=Homo sapiens OX=9606 GN=RPS16 PE=1 SV=2
360	572	sp|Q5VZP5|DUS27_HUMAN	91	20.8	1	1	7240000	1	1	1		130176	Inactive dual specificity phosphatase 27 OS=Homo sapiens OX=9606 GN=DUSP27 PE=2 SV=1
350	516	sp|Q96JM4|LRIQ1_HUMAN	92	25.03	1	1	640000	1	1	1		199299	Leucine-rich repeat and IQ domain-containing protein 1 OS=Homo sapiens OX=9606 GN=LRRIQ1 PE=2 SV=3
343	588	sp|P49411|EFTU_HUMAN	93	28.93	2	2	678000	1	1	1		49542	Elongation factor Tu mitochondrial OS=Homo sapiens OX=9606 GN=TUFM PE=1 SV=2
362	383	sp|Q96JB3|HIC2_HUMAN	94	20.5	2	2	732000	1	1	1		66156	Hypermethylated in cancer 2 protein OS=Homo sapiens OX=9606 GN=HIC2 PE=1 SV=2
299	6792	sp|Q96L03|SPT17_HUMAN	95	22.15	2	2	0	1	1	1		43499	Spermatogenesis-associated protein 17 OS=Homo sapiens OX=9606 GN=SPATA17 PE=2 SV=1
197	656	sp|Q9P0W8|SPAT7_HUMAN	96	28.23	1	1	6310000	1	1	1		67719	Spermatogenesis-associated protein 7 OS=Homo sapiens OX=9606 GN=SPATA7 PE=1 SV=3
128	126	sp|Q15233|NONO_HUMAN	97	81.74	9	9	1970000	4	4	4	Carbamidomethylation	54232	Non-POU domain-containing octamer-binding protein OS=Homo sapiens OX=9606 GN=NONO PE=1 SV=4
342	173	sp|Q15293|RCN1_HUMAN	98	30.8	2	2	635000	1	1	1		38890	Reticulocalbin-1 OS=Homo sapiens OX=9606 GN=RCN1 PE=1 SV=1
290	177	sp|Q8WWM7|ATX2L_HUMAN	99	28.8	2	2	742000	1	1	1		113374	Ataxin-2-like protein OS=Homo sapiens OX=9606 GN=ATXN2L PE=1 SV=2
285	268	sp|Q14444|CAPR1_HUMAN	100	40.89	1	1	321000	1	1	1	Pyro-glu from Q	78366	Caprin-1 OS=Homo sapiens OX=9606 GN=CAPRIN1 PE=1 SV=2
162	221	sp|P09382|LEG1_HUMAN	101	77.79	22	22	2320000	3	3	3	Carbamidomethylation	14716	Galectin-1 OS=Homo sapiens OX=9606 GN=LGALS1 PE=1 SV=2
321	457	sp|P62263|RS14_HUMAN	102	56.99	7	7	731000	1	1	1		16273	40S ribosomal protein S14 OS=Homo sapiens OX=9606 GN=RPS14 PE=1 SV=3
185	214	sp|P17844|DDX5_HUMAN	103	66.41	4	4	660000	2	1	2		69148	Probable ATP-dependent RNA helicase DDX5 OS=Homo sapiens OX=9606 GN=DDX5 PE=1 SV=1
185	217	sp|Q92841|DDX17_HUMAN	104	66.41	3	3	660000	2	1	2		80273	Probable ATP-dependent RNA helicase DDX17 OS=Homo sapiens OX=9606 GN=DDX17 PE=1 SV=2
72	97	sp|P07900|HS90A_HUMAN	105	126.63	13	13	2390000	9	4	9		84660	Heat shock protein HSP 90-alpha OS=Homo sapiens OX=9606 GN=HSP90AA1 PE=1 SV=5
59	55	sp|P08238|HS90B_HUMAN	106	163.18	23	23	7460000	16	11	16		83264	Heat shock protein HSP 90-beta OS=Homo sapiens OX=9606 GN=HSP90AB1 PE=1 SV=4
101	138	sp|P00338|LDHA_HUMAN	107	107.6	17	17	4490000	6	4	6	Carbamidomethylation	36689	L-lactate dehydrogenase A chain OS=Homo sapiens OX=9606 GN=LDHA PE=1 SV=2
132	208	sp|P23396|RS3_HUMAN	108	76.87	9	9	1390000	2	2	2		26688	40S ribosomal protein S3 OS=Homo sapiens OX=9606 GN=RPS3 PE=1 SV=2
78	94	sp|P07195|LDHB_HUMAN	109	129.19	27	27	6060000	9	7	10	Carbamidomethylation	36639	L-lactate dehydrogenase B chain OS=Homo sapiens OX=9606 GN=LDHB PE=1 SV=2
216	342	sp|P07910|HNRPC_HUMAN	110	52.37	7	7	1250000	2	2	2		33670	Heterogeneous nuclear ribonucleoproteins C1/C2 OS=Homo sapiens OX=9606 GN=HNRNPC PE=1 SV=4
222	259	sp|P62913|RL11_HUMAN	111	47.48	8	8	748000	1	1	1		20252	60S ribosomal protein L11 OS=Homo sapiens OX=9606 GN=RPL11 PE=1 SV=2
328	391	sp|P62917|RL8_HUMAN	112	41.65	4	4	514000	1	1	1		28025	60S ribosomal protein L8 OS=Homo sapiens OX=9606 GN=RPL8 PE=1 SV=2
165	246	sp|Q99959|PKP2_HUMAN	113	47.44	3	3	2760000	3	3	3		97415	Plakophilin-2 OS=Homo sapiens OX=9606 GN=PKP2 PE=1 SV=2
288	462	sp|P05387|RLA2_HUMAN	114	40.65	10	10	885000	1	1	1		11665	60S acidic ribosomal protein P2 OS=Homo sapiens OX=9606 GN=RPLP2 PE=1 SV=1
330	487	sp|P62899|RL31_HUMAN	115	41.21	7	7	581000	1	1	1		14463	60S ribosomal protein L31 OS=Homo sapiens OX=9606 GN=RPL31 PE=1 SV=1
333	519	sp|P84098|RL19_HUMAN	116	36.87	5	5	765000	1	1	1		23466	60S ribosomal protein L19 OS=Homo sapiens OX=9606 GN=RPL19 PE=1 SV=1
68	118	sp|P06733|ENOA_HUMAN	117	108.5	18	18	13800000	8	8	10	Carbamidomethylation	47169	Alpha-enolase OS=Homo sapiens OX=9606 GN=ENO1 PE=1 SV=2
210	313	sp|P35268|RL22_HUMAN	118	55.66	19	19	1420000	2	2	2		14787	60S ribosomal protein L22 OS=Homo sapiens OX=9606 GN=RPL22 PE=1 SV=2
163	249	sp|P06748|NPM_HUMAN	119	73.95	7	7	2780000	3	3	3		32575	Nucleophosmin OS=Homo sapiens OX=9606 GN=NPM1 PE=1 SV=2
286	470	sp|P61247|RS3A_HUMAN	120	46.43	3	3	661000	1	1	1		29945	40S ribosomal protein S3a OS=Homo sapiens OX=9606 GN=RPS3A PE=1 SV=2
215	338	sp|P46781|RS9_HUMAN	121	41.55	9	9	1000000	2	2	2		22591	40S ribosomal protein S9 OS=Homo sapiens OX=9606 GN=RPS9 PE=1 SV=3
69	120	sp|P14618|KPYM_HUMAN	122	121.12	13	13	7710000	7	7	9	Pyro-glu from Q	57937	Pyruvate kinase PKM OS=Homo sapiens OX=9606 GN=PKM PE=1 SV=4
269	690	sp|Q9NYF0|DACT1_HUMAN	123	24.34	1	1	1170000	1	1	1		90174	Dapper homolog 1 OS=Homo sapiens OX=9606 GN=DACT1 PE=1 SV=2
352	689	sp|O75150|BRE1B_HUMAN	124	24.68	1	1	0	1	1	1		113678	E3 ubiquitin-protein ligase BRE1B OS=Homo sapiens OX=9606 GN=RNF40 PE=1 SV=5
344	604	sp|P62906|RL10A_HUMAN	125	26.88	4	4	553000	1	1	1		24831	60S ribosomal protein L10a OS=Homo sapiens OX=9606 GN=RPL10A PE=1 SV=2
354	651	sp|P01714|LV319_HUMAN	126	23.06	7	7	1580000	1	1	1		12042	Immunoglobulin lambda variable 3-19 OS=Homo sapiens OX=9606 GN=IGLV3-19 PE=1 SV=2
354	652	sp|P01701|LV151_HUMAN	127	23.06	7	7	1580000	1	1	1		12249	Immunoglobulin lambda variable 1-51 OS=Homo sapiens OX=9606 GN=IGLV1-51 PE=1 SV=2
213	329	sp|Q8NHW5|RLA0L_HUMAN	128	58.51	5	5	1600000	2	2	2		34364	60S acidic ribosomal protein P0-like OS=Homo sapiens OX=9606 GN=RPLP0P6 PE=5 SV=1
213	330	sp|P05388|RLA0_HUMAN	129	58.51	5	5	1600000	2	2	2		34274	60S acidic ribosomal protein P0 OS=Homo sapiens OX=9606 GN=RPLP0 PE=1 SV=1
7	16	sp|Q09472|EP300_HUMAN	#N/A	263.98	24	24	167000000	61	60	82	Carbamidomethylation; Oxidation (M); Pyro-glu from Q	264158	Histone acetyltransferase p300 OS=Homo sapiens OX=9606 GN=EP300 PE=1 SV=2
11	33	sp|Q92609|TBCD5_HUMAN	#N/A	227.53	49	49	144000000	36	36	52	Carbamidomethylation; Acetylation (Protein N-term); Deamidation (NQ); Oxidation (M)	89004	TBC1 domain family member 5 OS=Homo sapiens OX=9606 GN=TBC1D5 PE=1 SV=1
37	43	sp|Q8NBJ5|GT251_HUMAN	#N/A	204.49	27	27	56000000	19	19	25	Carbamidomethylation	71636	Procollagen galactosyltransferase 1 OS=Homo sapiens OX=9606 GN=COLGALT1 PE=1 SV=1
32	48	sp|Q13509|TBB3_HUMAN	#N/A	191.44	29	29	1830000	12	1	29	Carbamidomethylation; Oxidation (M)	50433	Tubulin beta-3 chain OS=Homo sapiens OX=9606 GN=TUBB3 PE=1 SV=2
36	28	sp|O60568|PLOD3_HUMAN	#N/A	186.04	30	30	50700000	19	19	27	Carbamidomethylation; Deamidation (NQ); Pyro-glu from Q	84785	Multifunctional procollagen lysine hydroxylase and glycosyltransferase LH3 OS=Homo sapiens OX=9606 GN=PLOD3 PE=1 SV=1
40	102	sp|P02768|ALBU_HUMAN	#N/A	159.43	11	11	1530000	11	1	23	Carbamidomethylation	69367	Serum albumin OS=Homo sapiens OX=9606 GN=ALB PE=1 SV=2
41	69	sp|Q32P44|EMAL3_HUMAN	#N/A	158.41	26	26	24000000	19	19	21	Carbamidomethylation	95197	Echinoderm microtubule-associated protein-like 3 OS=Homo sapiens OX=9606 GN=EML3 PE=1 SV=1
89	98	sp|P60174|TPIS_HUMAN	#N/A	147.07	34	34	8300000	8	8	8	Carbamidomethylation	30791	Triosephosphate isomerase OS=Homo sapiens OX=9606 GN=TPI1 PE=1 SV=3
95	127	sp|P07355|ANXA2_HUMAN	#N/A	137.61	19	19	480000	6	1	7	Carbamidomethylation; Acetylation (Protein N-term)	38604	Annexin A2 OS=Homo sapiens OX=9606 GN=ANXA2 PE=1 SV=2
71	117	sp|P21980|TGM2_HUMAN	#N/A	123.42	18	18	5990000	10	10	11	Carbamidomethylation; Acetylation (Protein N-term); Deamidation (NQ)	77329	Protein-glutamine gamma-glutamyltransferase 2 OS=Homo sapiens OX=9606 GN=TGM2 PE=1 SV=2
108	165	sp|P07737|PROF1_HUMAN	#N/A	120.77	47	47	5460000	5	5	6	Deamidation (NQ)	15054	Profilin-1 OS=Homo sapiens OX=9606 GN=PFN1 PE=1 SV=2
73	103	sp|Q96QK1|VPS35_HUMAN	#N/A	118.67	12	12	11100000	8	8	10		91707	Vacuolar protein sorting-associated protein 35 OS=Homo sapiens OX=9606 GN=VPS35 PE=1 SV=2
74	145	sp|P19013|K2C4_HUMAN	#N/A	118.23	14	14	963000	8	1	9		56144	Keratin type II cytoskeletal 4 OS=Homo sapiens OX=9606 GN=KRT4 PE=1 SV=5
102	100	sp|O75955|FLOT1_HUMAN	#N/A	113.55	17	17	3990000	6	6	6		47355	Flotillin-1 OS=Homo sapiens OX=9606 GN=FLOT1 PE=1 SV=3
104	154	sp|Q14254|FLOT2_HUMAN	#N/A	109.48	11	11	3830000	5	5	6		47064	Flotillin-2 OS=Homo sapiens OX=9606 GN=FLOT2 PE=1 SV=2
134	170	sp|P17066|HSP76_HUMAN	#N/A	106.13	8	8	492000	4	1	4		71028	Heat shock 70 kDa protein 6 OS=Homo sapiens OX=9606 GN=HSPA6 PE=1 SV=2
116	155	sp|P11021|BIP_HUMAN	#N/A	101.84	9	9	3030000	5	4	5		72333	Endoplasmic reticulum chaperone BiP OS=Homo sapiens OX=9606 GN=HSPA5 PE=1 SV=2
39	135	sp|P01857|IGHG1_HUMAN	#N/A	100.95	9	9	136000000	6	1	23	Oxidation (M)	36106	Immunoglobulin heavy constant gamma 1 OS=Homo sapiens OX=9606 GN=IGHG1 PE=1 SV=1
39	166	sp|P01860|IGHG3_HUMAN	#N/A	100.95	8	8	136000000	6	1	23	Oxidation (M)	41287	Immunoglobulin heavy constant gamma 3 OS=Homo sapiens OX=9606 GN=IGHG3 PE=1 SV=2
114	168	sp|P67809|YBOX1_HUMAN	#N/A	100.59	21	21	3840000	4	4	5	Deamidation (NQ)	35924	Y-box-binding protein 1 OS=Homo sapiens OX=9606 GN=YBX1 PE=1 SV=3
154	222	sp|P23528|COF1_HUMAN	#N/A	94.36	20	20	2470000	3	3	3	Carbamidomethylation; Acetylation (Protein N-term)	18502	Cofilin-1 OS=Homo sapiens OX=9606 GN=CFL1 PE=1 SV=3
136	199	sp|P04075|ALDOA_HUMAN	#N/A	88.37	11	11	1880000	4	4	4	Carbamidomethylation	39420	Fructose-bisphosphate aldolase A OS=Homo sapiens OX=9606 GN=ALDOA PE=1 SV=2
137	203	sp|P63104|1433Z_HUMAN	#N/A	87	18	18	2940000	3	3	3		27745	14-3-3 protein zeta/delta OS=Homo sapiens OX=9606 GN=YWHAZ PE=1 SV=1
119	200	sp|P13639|EF2_HUMAN	#N/A	86.1	6	6	3200000	5	5	5		95338	Elongation factor 2 OS=Homo sapiens OX=9606 GN=EEF2 PE=1 SV=4
145	283	sp|P59666|DEF3_HUMAN	#N/A	85.23	20	20	7430000	2	2	4	Carbamidomethylation	10245	Neutrophil defensin 3 OS=Homo sapiens OX=9606 GN=DEFA3 PE=1 SV=1
145	305	sp|P59665|DEF1_HUMAN	#N/A	85.23	20	20	7430000	2	2	4	Carbamidomethylation	10201	Neutrophil defensin 1 OS=Homo sapiens OX=9606 GN=DEFA1 PE=1 SV=1
129	247	sp|Q02809|PLOD1_HUMAN	#N/A	78.53	3	3	943000	3	2	3		83550	Procollagen-lysine 2-oxoglutarate 5-dioxygenase 1 OS=Homo sapiens OX=9606 GN=PLOD1 PE=1 SV=2
211	291	sp|P26641|EF1G_HUMAN	#N/A	77.51	4	4	455000	2	1	2		50119	Elongation factor 1-gamma OS=Homo sapiens OX=9606 GN=EEF1G PE=1 SV=3
140	239	sp|P10809|CH60_HUMAN	#N/A	75.99	8	8	10900000	3	3	4		61055	60 kDa heat shock protein mitochondrial OS=Homo sapiens OX=9606 GN=HSPD1 PE=1 SV=2
168	254	sp|P05109|S10A8_HUMAN	#N/A	75.57	20	20	2120000	2	2	3		10835	Protein S100-A8 OS=Homo sapiens OX=9606 GN=S100A8 PE=1 SV=1
121	258	sp|P31946|1433B_HUMAN	#N/A	73.55	9	9	836000	2	1	4		28082	14-3-3 protein beta/alpha OS=Homo sapiens OX=9606 GN=YWHAB PE=1 SV=3
138	219	sp|P46459|NSF_HUMAN	#N/A	69.43	5	5	2730000	4	4	4		82594	Vesicle-fusing ATPase OS=Homo sapiens OX=9606 GN=NSF PE=1 SV=3
208	319	sp|P62805|H4_HUMAN	#N/A	68.3	17	17	1300000	2	2	2		11367	Histone H4 OS=Homo sapiens OX=9606 GN=H4C1 PE=1 SV=2
143	231	sp|P02686|MBP_HUMAN	#N/A	66.42	6	6	5750000	3	3	3		33117	Myelin basic protein OS=Homo sapiens OX=9606 GN=MBP PE=1 SV=3
205	310	sp|P61604|CH10_HUMAN	#N/A	65.48	20	20	926000	2	2	2		10932	10 kDa heat shock protein mitochondrial OS=Homo sapiens OX=9606 GN=HSPE1 PE=1 SV=2
207	311	sp|P15531|NDKA_HUMAN	#N/A	65.19	19	19	1500000	2	2	2		17149	Nucleoside diphosphate kinase A OS=Homo sapiens OX=9606 GN=NME1 PE=1 SV=1
207	312	sp|P22392|NDKB_HUMAN	#N/A	65.19	19	19	1500000	2	2	2		17298	Nucleoside diphosphate kinase B OS=Homo sapiens OX=9606 GN=NME2 PE=1 SV=1
209	272	sp|P25705|ATPA_HUMAN	#N/A	64.28	4	4	1220000	2	2	2		59751	ATP synthase subunit alpha mitochondrial OS=Homo sapiens OX=9606 GN=ATP5F1A PE=1 SV=1
142	260	sp|P27348|1433T_HUMAN	#N/A	63.45	9	9	282000	2	1	3		27764	14-3-3 protein theta OS=Homo sapiens OX=9606 GN=YWHAQ PE=1 SV=1
167	317	sp|Q9UBQ0|VPS29_HUMAN	#N/A	58.78	9	9	1890000	2	2	3		20506	Vacuolar protein sorting-associated protein 29 OS=Homo sapiens OX=9606 GN=VPS29 PE=1 SV=1
186	280	sp|Q09666|AHNK_HUMAN	#N/A	58.46	0	0	3130000	2	2	2		629114	Neuroblast differentiation-associated protein AHNAK OS=Homo sapiens OX=9606 GN=AHNAK PE=1 SV=2
144	271	sp|P06702|S10A9_HUMAN	#N/A	57.48	19	19	1510000	3	3	3		13242	Protein S100-A9 OS=Homo sapiens OX=9606 GN=S100A9 PE=1 SV=1
322	458	sp|P04792|HSPB1_HUMAN	#N/A	54.32	5	5	315000	1	1	1		22783	Heat shock protein beta-1 OS=Homo sapiens OX=9606 GN=HSPB1 PE=1 SV=2
157	264	sp|P62258|1433E_HUMAN	#N/A	52.78	7	7	1110000	2	2	2	Acetylation (Protein N-term)	29174	14-3-3 protein epsilon OS=Homo sapiens OX=9606 GN=YWHAE PE=1 SV=1
187	282	sp|Q92567|F168A_HUMAN	#N/A	52.25	3	3	1120000	1	1	2		26184	Protein FAM168A OS=Homo sapiens OX=9606 GN=FAM168A PE=1 SV=2
212	324	sp|P15880|RS2_HUMAN	#N/A	51.7	7	7	982000	2	2	2	Carbamidomethylation	31324	40S ribosomal protein S2 OS=Homo sapiens OX=9606 GN=RPS2 PE=1 SV=2
171	359	sp|Q7Z6P3|RAB44_HUMAN	#N/A	50.05	2	2	904000	2	1	3		110850	Ras-related protein Rab-44 OS=Homo sapiens OX=9606 GN=RAB44 PE=1 SV=4
194	286	sp|Q5D862|FILA2_HUMAN	#N/A	49.23	1	1	1860000	2	2	2		248072	Filaggrin-2 OS=Homo sapiens OX=9606 GN=FLG2 PE=1 SV=1
329	482	sp|Q5T750|XP32_HUMAN	#N/A	47.09	3	3	502000	1	1	1		26238	Skin-specific protein 32 OS=Homo sapiens OX=9606 GN=XP32 PE=1 SV=1
265	351	sp|P06576|ATPB_HUMAN	#N/A	47.06	3	3	600000	1	1	1		56560	ATP synthase subunit beta mitochondrial OS=Homo sapiens OX=9606 GN=ATP5F1B PE=1 SV=3
221	10728	sp|Q9H4L5|OSBL3_HUMAN	#N/A	46.5	2	2	370000	1	1	1		101224	Oxysterol-binding protein-related protein 3 OS=Homo sapiens OX=9606 GN=OSBPL3 PE=1 SV=1
217	385	sp|P23526|SAHH_HUMAN	#N/A	45.75	6	6	1560000	2	2	2		47716	Adenosylhomocysteinase OS=Homo sapiens OX=9606 GN=AHCY PE=1 SV=4
192	343	sp|P62937|PPIA_HUMAN	#N/A	45.21	7	7	506000	1	1	1		18012	Peptidyl-prolyl cis-trans isomerase A OS=Homo sapiens OX=9606 GN=PPIA PE=1 SV=2
126	418	sp|Q03001|DYST_HUMAN	#N/A	45.16	0	0	15700000	3	2	3	Carbamidomethylation	860679	Dystonin OS=Homo sapiens OX=9606 GN=DST PE=1 SV=4
193	6772	sp|P0CG47|UBB_HUMAN	#N/A	42.89	10	10	2430000	2	2	2		25762	Polyubiquitin-B OS=Homo sapiens OX=9606 GN=UBB PE=1 SV=1
326	414	sp|P08572|CO4A2_HUMAN	#N/A	41.95	1	1	926000	1	1	1		167553	Collagen alpha-2(IV) chain OS=Homo sapiens OX=9606 GN=COL4A2 PE=1 SV=4
327	472	sp|Q4G0F5|VP26B_HUMAN	#N/A	41.73	3	3	466000	1	1	1		39155	Vacuolar protein sorting-associated protein 26B OS=Homo sapiens OX=9606 GN=VPS26B PE=1 SV=2
331	479	sp|Q9GZV4|IF5A2_HUMAN	#N/A	41.68	5	5	589000	1	1	1		16793	Eukaryotic translation initiation factor 5A-2 OS=Homo sapiens OX=9606 GN=EIF5A2 PE=1 SV=3
331	480	sp|P63241|IF5A1_HUMAN	#N/A	41.68	5	5	589000	1	1	1		16832	Eukaryotic translation initiation factor 5A-1 OS=Homo sapiens OX=9606 GN=EIF5A PE=1 SV=2
218	295	sp|P29692|EF1D_HUMAN	#N/A	40.57	13	13	1530000	2	2	2		31122	Elongation factor 1-delta OS=Homo sapiens OX=9606 GN=EEF1D PE=1 SV=5
223	384	sp|Q5VYS8|TUT7_HUMAN	#N/A	40.12	1	1	357000	2	1	2	Carbamidomethylation	171228	Terminal uridylyltransferase 7 OS=Homo sapiens OX=9606 GN=TUT7 PE=1 SV=1
267	514	sp|P00558|PGK1_HUMAN	#N/A	39.9	2	2	350000	1	1	1		44615	Phosphoglycerate kinase 1 OS=Homo sapiens OX=9606 GN=PGK1 PE=1 SV=3
332	488	sp|P60842|IF4A1_HUMAN	#N/A	39.75	4	4	464000	1	1	1		46154	Eukaryotic initiation factor 4A-I OS=Homo sapiens OX=9606 GN=EIF4A1 PE=1 SV=1
224	353	sp|Q9NZT1|CALL5_HUMAN	#N/A	38.45	5	5	795000	1	1	1		15893	Calmodulin-like protein 5 OS=Homo sapiens OX=9606 GN=CALML5 PE=1 SV=2
220	10727	sp|P62888|RL30_HUMAN	#N/A	38.33	22	22	741000	2	2	2	Carbamidomethylation	12784	60S ribosomal protein L30 OS=Homo sapiens OX=9606 GN=RPL30 PE=1 SV=2
289	521	sp|Q8N0Y7|PGAM4_HUMAN	#N/A	37.98	4	4	716000	1	1	1		28777	Probable phosphoglycerate mutase 4 OS=Homo sapiens OX=9606 GN=PGAM4 PE=3 SV=1
289	428	sp|P15259|PGAM2_HUMAN	#N/A	37.98	4	4	716000	1	1	1		28766	Phosphoglycerate mutase 2 OS=Homo sapiens OX=9606 GN=PGAM2 PE=1 SV=3
289	522	sp|P18669|PGAM1_HUMAN	#N/A	37.98	4	4	716000	1	1	1		28804	Phosphoglycerate mutase 1 OS=Homo sapiens OX=9606 GN=PGAM1 PE=1 SV=2
291	491	sp|P30101|PDIA3_HUMAN	#N/A	37.85	2	2	431000	1	1	1		56782	Protein disulfide-isomerase A3 OS=Homo sapiens OX=9606 GN=PDIA3 PE=1 SV=4
335	413	sp|A0A0C4DH68|KV224_HUMAN	#N/A	35.23	6	6	834000	1	1	1		13079	Immunoglobulin kappa variable 2-24 OS=Homo sapiens OX=9606 GN=IGKV2-24 PE=3 SV=1
335	412	sp|A0A075B6R9|KVD24_HUMAN	#N/A	35.23	6	6	834000	1	1	1		13079	Probable non-functional immunoglobulin kappa variable 2D-24 OS=Homo sapiens OX=9606 GN=IGKV2D-24 PE=5 SV=1
334	531	sp|P14174|MIF_HUMAN	#N/A	34.88	8	8	675000	1	1	1	Carbamidomethylation	12476	Macrophage migration inhibitory factor OS=Homo sapiens OX=9606 GN=MIF PE=1 SV=4
336	574	sp|P06703|S10A6_HUMAN	#N/A	34.38	9	9	3650000	1	1	1		10180	Protein S100-A6 OS=Homo sapiens OX=9606 GN=S100A6 PE=1 SV=1
195	361	sp|P21333|FLNA_HUMAN	#N/A	34.05	1	1	299000	1	1	1		280737	Filamin-A OS=Homo sapiens OX=9606 GN=FLNA PE=1 SV=4
236	859	sp|Q4LE39|ARI4B_HUMAN	#N/A	33.3	1	1	27900000	2	1	2		147809	AT-rich interactive domain-containing protein 4B OS=Homo sapiens OX=9606 GN=ARID4B PE=1 SV=2
337	527	sp|P08865|RSSA_HUMAN	#N/A	32.87	4	4	496000	1	1	1		32854	40S ribosomal protein SA OS=Homo sapiens OX=9606 GN=RPSA PE=1 SV=4
287	513	sp|Q8IUE6|H2A2B_HUMAN	#N/A	32.67	7	7	1490000	1	1	1		13995	Histone H2A type 2-B OS=Homo sapiens OX=9606 GN=H2AC21 PE=1 SV=3
346	626	sp|Q7Z7M0|MEGF8_HUMAN	#N/A	31.75	0	0	946000	1	1	1	Carbamidomethylation	303100	Multiple epidermal growth factor-like domains protein 8 OS=Homo sapiens OX=9606 GN=MEGF8 PE=1 SV=2
339	10732	sp|P57721|PCBP3_HUMAN	#N/A	31.55	3	3	470000	1	1	1	Carbamidomethylation	39465	Poly(rC)-binding protein 3 OS=Homo sapiens OX=9606 GN=PCBP3 PE=1 SV=2
340	559	sp|P23527|H2B1O_HUMAN	#N/A	31.26	7	7	1110000	1	1	1		13906	Histone H2B type 1-O OS=Homo sapiens OX=9606 GN=H2BC17 PE=1 SV=3
340	552	sp|P33778|H2B1B_HUMAN	#N/A	31.26	7	7	1110000	1	1	1		13950	Histone H2B type 1-B OS=Homo sapiens OX=9606 GN=H2BC3 PE=1 SV=2
340	560	sp|P57053|H2BFS_HUMAN	#N/A	31.26	7	7	1110000	1	1	1		13944	Histone H2B type F-S OS=Homo sapiens OX=9606 GN=H2BS1 PE=1 SV=2
340	553	sp|O60814|H2B1K_HUMAN	#N/A	31.26	7	7	1110000	1	1	1		13890	Histone H2B type 1-K OS=Homo sapiens OX=9606 GN=H2BC12 PE=1 SV=3
340	561	sp|Q5QNW6|H2B2F_HUMAN	#N/A	31.26	7	7	1110000	1	1	1		13920	Histone H2B type 2-F OS=Homo sapiens OX=9606 GN=H2BC18 PE=1 SV=3
340	554	sp|P62807|H2B1C_HUMAN	#N/A	31.26	7	7	1110000	1	1	1		13906	Histone H2B type 1-C/E/F/G/I OS=Homo sapiens OX=9606 GN=H2BC4 PE=1 SV=4
340	555	sp|Q99879|H2B1M_HUMAN	#N/A	31.26	7	7	1110000	1	1	1		13989	Histone H2B type 1-M OS=Homo sapiens OX=9606 GN=H2BC14 PE=1 SV=3
340	562	sp|Q99880|H2B1L_HUMAN	#N/A	31.26	7	7	1110000	1	1	1		13952	Histone H2B type 1-L OS=Homo sapiens OX=9606 GN=H2BC13 PE=1 SV=3
340	563	sp|Q8N257|H2B3B_HUMAN	#N/A	31.26	7	7	1110000	1	1	1		13908	Histone H2B type 3-B OS=Homo sapiens OX=9606 GN=H2BU1 PE=1 SV=3
340	564	sp|Q16778|H2B2E_HUMAN	#N/A	31.26	7	7	1110000	1	1	1		13920	Histone H2B type 2-E OS=Homo sapiens OX=9606 GN=H2BC21 PE=1 SV=3
340	556	sp|Q93079|H2B1H_HUMAN	#N/A	31.26	7	7	1110000	1	1	1		13892	Histone H2B type 1-H OS=Homo sapiens OX=9606 GN=H2BC9 PE=1 SV=3
340	557	sp|P06899|H2B1J_HUMAN	#N/A	31.26	7	7	1110000	1	1	1		13904	Histone H2B type 1-J OS=Homo sapiens OX=9606 GN=H2BC11 PE=1 SV=3
340	565	sp|Q99877|H2B1N_HUMAN	#N/A	31.26	7	7	1110000	1	1	1		13922	Histone H2B type 1-N OS=Homo sapiens OX=9606 GN=H2BC15 PE=1 SV=3
340	558	sp|P58876|H2B1D_HUMAN	#N/A	31.26	7	7	1110000	1	1	1		13936	Histone H2B type 1-D OS=Homo sapiens OX=9606 GN=H2BC5 PE=1 SV=2
340	566	sp|Q96A08|H2B1A_HUMAN	#N/A	31.26	7	7	1110000	1	1	1		14167	Histone H2B type 1-A OS=Homo sapiens OX=9606 GN=H2BC1 PE=1 SV=3
341	281	sp|P51116|FXR2_HUMAN	#N/A	30.26	1	1	539000	1	1	1		74223	Fragile X mental retardation syndrome-related protein 2 OS=Homo sapiens OX=9606 GN=FXR2 PE=1 SV=2
229	389	sp|P33076|C2TA_HUMAN	#N/A	29.12	1	1	1830000	1	1	1		123514	MHC class II transactivator OS=Homo sapiens OX=9606 GN=CIITA PE=1 SV=3
294	337	sp|Q02413|DSG1_HUMAN	#N/A	27.7	1	1	394000	1	1	1		113748	Desmoglein-1 OS=Homo sapiens OX=9606 GN=DSG1 PE=1 SV=2
345	591	sp|Q96AX1|VP33A_HUMAN	#N/A	26.46	2	2	1180000	1	1	1	Carbamidomethylation	67611	Vacuolar protein sorting-associated protein 33A OS=Homo sapiens OX=9606 GN=VPS33A PE=1 SV=1
348	611	sp|P26599|PTBP1_HUMAN	#N/A	25.97	1	1	255000	1	1	1		57221	Polypyrimidine tract-binding protein 1 OS=Homo sapiens OX=9606 GN=PTBP1 PE=1 SV=1
348	612	sp|O95758|PTBP3_HUMAN	#N/A	25.97	1	1	255000	1	1	1		59690	Polypyrimidine tract-binding protein 3 OS=Homo sapiens OX=9606 GN=PTBP3 PE=1 SV=2
348	453	sp|Q8WXD9|CSKI1_HUMAN	#N/A	25.97	0	0	255000	1	1	1		149813	Caskin-1 OS=Homo sapiens OX=9606 GN=CASKIN1 PE=1 SV=1
349	434	sp|Q8NC51|PAIRB_HUMAN	#N/A	25.21	2	2	699000	1	1	1		44965	Plasminogen activator inhibitor 1 RNA-binding protein OS=Homo sapiens OX=9606 GN=SERBP1 PE=1 SV=2
351	688	sp|Q08554|DSC1_HUMAN	#N/A	24.94	2	2	645000	1	1	1		99987	Desmocollin-1 OS=Homo sapiens OX=9606 GN=DSC1 PE=1 SV=2
295	603	sp|Q92974|ARHG2_HUMAN	#N/A	24.23	2	2	2150000	1	1	1	Deamidation (NQ); Oxidation (M)	111543	Rho guanine nucleotide exchange factor 2 OS=Homo sapiens OX=9606 GN=ARHGEF2 PE=1 SV=4
297	10776	sp|P06737|PYGL_HUMAN	#N/A	22.87	1	1	972000	1	1	1		97149	Glycogen phosphorylase liver form OS=Homo sapiens OX=9606 GN=PYGL PE=1 SV=4
296	421	sp|O14513|NCKP5_HUMAN	#N/A	22.37	1	1	208	1	1	1		208536	Nck-associated protein 5 OS=Homo sapiens OX=9606 GN=NCKAP5 PE=1 SV=2
357	549	sp|P35968|VGFR2_HUMAN	#N/A	22.1	2	2	544000	1	1	1	Carbamidomethylation	151526	Vascular endothelial growth factor receptor 2 OS=Homo sapiens OX=9606 GN=KDR PE=1 SV=2
358	6998	sp|Q8NAP8|ZBT8B_HUMAN	#N/A	22.07	2	2	0	1	1	1	Carbamidomethylation	54176	Zinc finger and BTB domain-containing protein 8B OS=Homo sapiens OX=9606 GN=ZBTB8B PE=1 SV=2
298	1076	sp|Q96Q15|SMG1_HUMAN	#N/A	20.61	1	1	312000	1	1	1	Carbamidomethylation	410501	Serine/threonine-protein kinase SMG1 OS=Homo sapiens OX=9606 GN=SMG1 PE=1 SV=3
300	932	sp|Q6P597|KLC3_HUMAN	#N/A	20.53	7	7	71600	1	1	1	Carbamidomethylation; Deamidation (NQ); Oxidation (M)	55364	Kinesin light chain 3 OS=Homo sapiens OX=9606 GN=KLC3 PE=1 SV=2
363	10814	sp|Q63HQ2|EGFLA_HUMAN	#N/A	20.42	1	1	797000	1	1	1		111271	Pikachurin OS=Homo sapiens OX=9606 GN=EGFLAM PE=1 SV=2

## Sheet: S-IgG
Protein Group	Protein ID	Accession	match-S-EP-OE-IP	match-S-EP-OE	-10lgP	Coverage (%)	Coverage (%) S-IgG	Area S-IgG	#Peptides	#Unique	#Spec S-IgG	PTM	Avg. Mass	Description
5	1	sp|P04264|K2C1_HUMAN	2	2	298.02	54	54	278000000	51	30	105	Carbamidomethylation; Deamidation (NQ); Oxidation (M); Pyro-glu from Q	66039	Keratin type II cytoskeletal 1 OS=Homo sapiens OX=9606 GN=KRT1 PE=1 SV=6
24	12	sp|P35579|MYH9_HUMAN	3	3	205.12	13	13	10900000	21	11	22	Carbamidomethylation	226530	Myosin-9 OS=Homo sapiens OX=9606 GN=MYH9 PE=1 SV=4
9	4	sp|P35527|K1C9_HUMAN	4	4	247.18	51	51	208000000	32	30	56	Carbamidomethylation; Deamidation (NQ); Oxidation (M); Pyro-glu from Q	62064	Keratin type I cytoskeletal 9 OS=Homo sapiens OX=9606 GN=KRT9 PE=1 SV=3
8	14	sp|P35908|K22E_HUMAN	5	5	263.88	60	60	125000000	37	25	67	Carbamidomethylation; Deamidation (NQ); Oxidation (M)	65433	Keratin type II cytoskeletal 2 epidermal OS=Homo sapiens OX=9606 GN=KRT2 PE=1 SV=2
6	6	sp|P13645|K1C10_HUMAN	6	6	267.97	63	63	265000000	40	22	81	Carbamidomethylation; Deamidation (NQ); Oxidation (M); Pyro-glu from Q	58827	Keratin type I cytoskeletal 10 OS=Homo sapiens OX=9606 GN=KRT10 PE=1 SV=6
11	8	sp|Q92499|DDX1_HUMAN	7	7	263.74	51	51	99700000	31	31	46	Carbamidomethylation; Deamidation (NQ); Oxidation (M)	82432	ATP-dependent RNA helicase DDX1 OS=Homo sapiens OX=9606 GN=DDX1 PE=1 SV=2
4	36	sp|Q07666|KHDR1_HUMAN	8	8	253.11	42	42	1320000000	32	25	103	Deamidation (NQ); Oxidation (M); Pyro-glu from E; Pyro-glu from Q	48227	KH domain-containing RNA-binding signal transduction-associated protein 1 OS=Homo sapiens OX=9606 GN=KHDRBS1 PE=1 SV=1
42	10	sp|P07437|TBB5_HUMAN	9	9	178.65	27	27	3560000	10	2	13	Carbamidomethylation; Oxidation (M)	49671	Tubulin beta chain OS=Homo sapiens OX=9606 GN=TUBB PE=1 SV=2
46	11	sp|P68371|TBB4B_HUMAN	10	10	176.53	30	30	2200000	10	2	12	Carbamidomethylation; Oxidation (M)	49831	Tubulin beta-4B chain OS=Homo sapiens OX=9606 GN=TUBB4B PE=1 SV=1
12	26	sp|P13647|K2C5_HUMAN	11	11	199.29	27	27	5470000	20	4	31	Carbamidomethylation; Deamidation (NQ)	62378	Keratin type II cytoskeletal 5 OS=Homo sapiens OX=9606 GN=KRT5 PE=1 SV=3
14	35	sp|P02533|K1C14_HUMAN	12	12	191.76	35	35	8400000	20	5	29	Deamidation (NQ); Oxidation (M); Pyro-glu from Q	51562	Keratin type I cytoskeletal 14 OS=Homo sapiens OX=9606 GN=KRT14 PE=1 SV=4
20	22	sp|P48668|K2C6C_HUMAN	13	13	181.19	22	22	653000	15	1	26	Carbamidomethylation; Deamidation (NQ)	60025	Keratin type II cytoskeletal 6C OS=Homo sapiens OX=9606 GN=KRT6C PE=1 SV=3
20	25	sp|P02538|K2C6A_HUMAN	14	14	181.19	22	22	653000	15	1	26	Carbamidomethylation; Deamidation (NQ)	60045	Keratin type II cytoskeletal 6A OS=Homo sapiens OX=9606 GN=KRT6A PE=1 SV=3
23	39	sp|P08779|K1C16_HUMAN	15	15	177.54	27	27	3880000	17	4	23	Deamidation (NQ); Oxidation (M)	51268	Keratin type I cytoskeletal 16 OS=Homo sapiens OX=9606 GN=KRT16 PE=1 SV=4
19	15	sp|Q9Y3I0|RTCB_HUMAN	16	16	208.3	41	41	56900000	16	16	25	Carbamidomethylation; Oxidation (M); Pyro-glu from Q	55210	RNA-splicing ligase RtcB homolog OS=Homo sapiens OX=9606 GN=RTCB PE=1 SV=1
30	20	sp|O00571|DDX3X_HUMAN	17	17	221.31	28	28	19100000	16	15	18	Carbamidomethylation	73244	ATP-dependent RNA helicase DDX3X OS=Homo sapiens OX=9606 GN=DDX3X PE=1 SV=3
33	41	sp|O15027|SC16A_HUMAN	18	18	199.27	8	8	12200000	15	14	15		251891	Protein transport protein Sec16A OS=Homo sapiens OX=9606 GN=SEC16A PE=1 SV=4
31	30	sp|P60709|ACTB_HUMAN	19	19	174.58	35	35	31500000	10	6	17	Oxidation (M); Pyro-glu from Q	41737	Actin cytoplasmic 1 OS=Homo sapiens OX=9606 GN=ACTB PE=1 SV=1
31	31	sp|P63261|ACTG_HUMAN	20	20	174.58	35	35	31500000	10	6	17	Oxidation (M); Pyro-glu from Q	41793	Actin cytoplasmic 2 OS=Homo sapiens OX=9606 GN=ACTG1 PE=1 SV=1
34	42	sp|Q9Y224|RTRAF_HUMAN	21	21	189.53	65	65	33900000	13	13	16	Carbamidomethylation; Oxidation (M)	28068	RNA transcription translation and transport factor protein OS=Homo sapiens OX=9606 GN=RTRAF PE=1 SV=1
66	52	sp|P12956|XRCC6_HUMAN	22	22	124.04	12	12	12800000	6	6	7		69843	X-ray repair cross-complementing protein 6 OS=Homo sapiens OX=9606 GN=XRCC6 PE=1 SV=2
39	45	sp|P68363|TBA1B_HUMAN	23	23	175.82	31	31	23700000	11	11	15	Carbamidomethylation; Pyro-glu from Q	50152	Tubulin alpha-1B chain OS=Homo sapiens OX=9606 GN=TUBA1B PE=1 SV=1
32	51	sp|P05787|K2C8_HUMAN	24	24	160.54	16	16	3400000	11	4	18		53704	Keratin type II cytoskeletal 8 OS=Homo sapiens OX=9606 GN=KRT8 PE=1 SV=7
57	37	sp|P11142|HSP7C_HUMAN	25	25	144.99	15	15	8170000	8	8	9		70898	Heat shock cognate 71 kDa protein OS=Homo sapiens OX=9606 GN=HSPA8 PE=1 SV=1
101	63	sp|P08670|VIME_HUMAN	26	26	92.14	10	10	1240000	4	2	4		53652	Vimentin OS=Homo sapiens OX=9606 GN=VIM PE=1 SV=4
62	61	sp|P68104|EF1A1_HUMAN	27	27	137.56	19	19	14100000	9	9	9	Carbamidomethylation	50141	Elongation factor 1-alpha 1 OS=Homo sapiens OX=9606 GN=EEF1A1 PE=1 SV=1
62	62	sp|Q5VTE0|EF1A3_HUMAN	28	28	137.56	19	19	14100000	9	9	9	Carbamidomethylation	50185	Putative elongation factor 1-alpha-like 3 OS=Homo sapiens OX=9606 GN=EEF1A1P5 PE=5 SV=1
59	73	sp|P31943|HNRH1_HUMAN	29	29	155.21	21	21	10500000	8	6	10	Carbamidomethylation; Deamidation (NQ)	49229	Heterogeneous nuclear ribonucleoprotein H OS=Homo sapiens OX=9606 GN=HNRNPH1 PE=1 SV=4
71	195	sp|Q92804|RBP56_HUMAN	30	30	110.44	5	5	8490000	3	1	5		61830	TATA-binding protein-associated factor 2N OS=Homo sapiens OX=9606 GN=TAF15 PE=1 SV=1
77	159	sp|P35637|FUS_HUMAN	31	31	130.65	6	6	4430000	3	1	4		53426	RNA-binding protein FUS OS=Homo sapiens OX=9606 GN=FUS PE=1 SV=1
16	132	sp|P0DOX5|IGG1_HUMAN	32	32	115.84	13	13	122000000	9	3	26	Oxidation (M); Pyro-glu from E	49329	Immunoglobulin gamma-1 heavy chain OS=Homo sapiens OX=9606 PE=1 SV=2
54	79	sp|P13010|XRCC5_HUMAN	33	33	129.86	13	13	8360000	9	9	9		82705	X-ray repair cross-complementing protein 5 OS=Homo sapiens OX=9606 GN=XRCC5 PE=1 SV=3
119	107	sp|P05141|ADT2_HUMAN	34	34	101.05	13	13	2590000	4	4	4	Carbamidomethylation; Pyro-glu from Q	32852	ADP/ATP translocase 2 OS=Homo sapiens OX=9606 GN=SLC25A5 PE=1 SV=7
98	125	sp|P60660|MYL6_HUMAN	35	35	81.44	24	24	2020000	3	3	5		16930	Myosin light polypeptide 6 OS=Homo sapiens OX=9606 GN=MYL6 PE=1 SV=2
64	72	sp|P05783|K1C18_HUMAN	36	36	103.13	16	16	2940000	7	4	8		48058	Keratin type I cytoskeletal 18 OS=Homo sapiens OX=9606 GN=KRT18 PE=1 SV=2
37	49	sp|Q96PK6|RBM14_HUMAN	37	37	165.45	18	18	16300000	11	11	14	Carbamidomethylation	69492	RNA-binding protein 14 OS=Homo sapiens OX=9606 GN=RBM14 PE=1 SV=2
50	75	sp|Q8NCA5|FA98A_HUMAN	38	38	153.72	19	19	16800000	7	7	9	Carbamidomethylation	55272	Protein FAM98A OS=Homo sapiens OX=9606 GN=FAM98A PE=1 SV=2
100	109	sp|Q14157|UBP2L_HUMAN	40	39	117.21	5	5	6460000	5	5	5	Pyro-glu from Q	114534	Ubiquitin-associated protein 2-like OS=Homo sapiens OX=9606 GN=UBAP2L PE=1 SV=2
58	67	sp|P61978|HNRPK_HUMAN	41	40	147.05	29	29	12400000	10	10	10	Carbamidomethylation	50976	Heterogeneous nuclear ribonucleoprotein K OS=Homo sapiens OX=9606 GN=HNRNPK PE=1 SV=1
43	65	sp|O43852|CALU_HUMAN	42	41	153.41	41	41	17600000	11	11	12	Deamidation (NQ)	37107	Calumenin OS=Homo sapiens OX=9606 GN=CALU PE=1 SV=2
79	59	sp|P04406|G3P_HUMAN	43	42	112.94	22	22	8770000	5	5	6	Carbamidomethylation; Deamidation (NQ)	36053	Glyceraldehyde-3-phosphate dehydrogenase OS=Homo sapiens OX=9606 GN=GAPDH PE=1 SV=3
75	229	sp|P81605|DCD_HUMAN	44	43	98.94	35	35	18200000	3	3	6		11284	Dermcidin OS=Homo sapiens OX=9606 GN=DCD PE=1 SV=2
29	139	sp|O75525|KHDR3_HUMAN	45	44	123.37	16	16	3430000	9	4	18	Deamidation (NQ)	38800	KH domain-containing RNA-binding signal transduction-associated protein 3 OS=Homo sapiens OX=9606 GN=KHDRBS3 PE=1 SV=1
83	153	sp|P31942|HNRH3_HUMAN	46	45	100.7	16	16	8030000	5	5	6		36926	Heterogeneous nuclear ribonucleoprotein H3 OS=Homo sapiens OX=9606 GN=HNRNPH3 PE=1 SV=2
129	181	sp|Q86YZ3|HORN_HUMAN	47	46	93.32	1	1	2270000	2	2	3	Pyro-glu from Q	282389	Hornerin OS=Homo sapiens OX=9606 GN=HRNR PE=1 SV=2
48	86	sp|P23246|SFPQ_HUMAN	48	47	150.48	15	15	9280000	10	7	11	Pyro-glu from E	76150	Splicing factor proline- and glutamine-rich OS=Homo sapiens OX=9606 GN=SFPQ PE=1 SV=2
87	149	sp|P38159|RBMX_HUMAN	49	48	92.6	11	11	402000	4	1	5	Acetylation (Protein N-term)	42332	RNA-binding motif protein X chromosome OS=Homo sapiens OX=9606 GN=RBMX PE=1 SV=3
38	56	sp|P11940|PABP1_HUMAN	51	49	163.21	20	20	11900000	12	8	15	Carbamidomethylation; Deamidation (NQ); Pyro-glu from Q	70671	Polyadenylate-binding protein 1 OS=Homo sapiens OX=9606 GN=PABPC1 PE=1 SV=2
53	93	sp|P49750|YLPM1_HUMAN	52	50	137.04	5	5	6960000	9	8	9	Pyro-glu from Q	241643	YLP motif-containing protein 1 OS=Homo sapiens OX=9606 GN=YLPM1 PE=1 SV=4
399	303	sp|P19105|ML12A_HUMAN	53	51	46.96	6	6	609000	1	1	1		19794	Myosin regulatory light chain 12A OS=Homo sapiens OX=9606 GN=MYL12A PE=1 SV=2
399	304	sp|O14950|ML12B_HUMAN	54	52	46.96	6	6	609000	1	1	1		19779	Myosin regulatory light chain 12B OS=Homo sapiens OX=9606 GN=MYL12B PE=1 SV=2
82	266	sp|P28799|GRN_HUMAN	55	53	106.75	3	3	3870000	2	1	5	Carbamidomethylation; Pyro-glu from Q	63545	Progranulin OS=Homo sapiens OX=9606 GN=GRN PE=1 SV=2
137	230	sp|P51114|FXR1_HUMAN	57	54	91.97	5	5	2530000	3	3	3		69721	Fragile X mental retardation syndrome-related protein 1 OS=Homo sapiens OX=9606 GN=FXR1 PE=1 SV=3
113	218	sp|Q00839|HNRPU_HUMAN	58	55	86.94	7	7	3320000	4	4	4		90585	Heterogeneous nuclear ribonucleoprotein U OS=Homo sapiens OX=9606 GN=HNRNPU PE=1 SV=6
88	223	sp|Q01844|EWS_HUMAN	59	56	102.77	12	12	15000000	4	4	5	Carbamidomethylation; Deamidation (NQ); Oxidation (M)	68478	RNA-binding protein EWS OS=Homo sapiens OX=9606 GN=EWSR1 PE=1 SV=1
117	140	sp|Q06830|PRDX1_HUMAN	61	57	97.99	20	20	2970000	4	4	4		22110	Peroxiredoxin-1 OS=Homo sapiens OX=9606 GN=PRDX1 PE=1 SV=1
221	318	sp|P60866|RS20_HUMAN	62	58	83.59	15	15	7730000	2	2	2	Carbamidomethylation	13373	40S ribosomal protein S20 OS=Homo sapiens OX=9606 GN=RPS20 PE=1 SV=1
78	261	sp|P0DOX8|IGL1_HUMAN	63	59	68.21	6	6	55100000	2	1	6		22830	Immunoglobulin lambda-1 light chain OS=Homo sapiens OX=9606 PE=1 SV=1
227	248	sp|P0CG48|UBC_HUMAN	66	60	51.73	3	3	1270000	2	2	2		77039	Polyubiquitin-C OS=Homo sapiens OX=9606 GN=UBC PE=1 SV=3
340	367	sp|P62273|RS29_HUMAN	67	61	52.68	20	20	864000	1	1	1		6677	40S ribosomal protein S29 OS=Homo sapiens OX=9606 GN=RPS29 PE=1 SV=2
220	321	sp|P04156|PRIO_HUMAN	69	62	67.46	8	8	1150000	2	2	2		27661	Major prion protein OS=Homo sapiens OX=9606 GN=PRNP PE=1 SV=1
223	325	sp|A2NJV5|KV229_HUMAN	70	63	57.46	17	17	1490000	2	2	2		13085	Immunoglobulin kappa variable 2-29 OS=Homo sapiens OX=9606 GN=IGKV2-29 PE=3 SV=2
223	326	sp|A0A0A0MRZ7|KVD26_HUMAN	71	64	57.46	17	17	1490000	2	2	2		13297	Immunoglobulin kappa variable 2D-26 OS=Homo sapiens OX=9606 GN=IGKV2D-26 PE=3 SV=1
223	327	sp|A0A075B6S2|KVD29_HUMAN	72	65	57.46	17	17	1490000	2	2	2		13143	Immunoglobulin kappa variable 2D-29 OS=Homo sapiens OX=9606 GN=IGKV2D-29 PE=3 SV=1
97	191	sp|P62701|RS4X_HUMAN	73	66	75.93	15	15	2190000	4	4	4		29598	40S ribosomal protein S4 X isoform OS=Homo sapiens OX=9606 GN=RPS4X PE=1 SV=2
139	188	sp|P62269|RS18_HUMAN	74	67	72.92	15	15	2970000	3	3	3		17719	40S ribosomal protein S18 OS=Homo sapiens OX=9606 GN=RPS18 PE=1 SV=3
126	355	sp|Q12802|AKP13_HUMAN	75	68	38.2	0	0	523000000	2	2	3		307550	A-kinase anchor protein 13 OS=Homo sapiens OX=9606 GN=AKAP13 PE=1 SV=2
231	397	sp|P0C0S5|H2AZ_HUMAN	76	69	48.05	7	7	973000	1	1	1		13553	Histone H2A.Z OS=Homo sapiens OX=9606 GN=H2AZ1 PE=1 SV=2
231	398	sp|Q99878|H2A1J_HUMAN	77	70	48.05	7	7	973000	1	1	1		13936	Histone H2A type 1-J OS=Homo sapiens OX=9606 GN=H2AC14 PE=1 SV=3
231	399	sp|Q71UI9|H2AV_HUMAN	78	71	48.05	7	7	973000	1	1	1		13509	Histone H2A.V OS=Homo sapiens OX=9606 GN=H2AZ2 PE=1 SV=3
231	400	sp|Q96KK5|H2A1H_HUMAN	79	72	48.05	7	7	973000	1	1	1		13906	Histone H2A type 1-H OS=Homo sapiens OX=9606 GN=H2AC12 PE=1 SV=3
231	401	sp|Q16777|H2A2C_HUMAN	80	73	48.05	7	7	973000	1	1	1		13988	Histone H2A type 2-C OS=Homo sapiens OX=9606 GN=H2AC20 PE=1 SV=4
231	402	sp|Q9BTM1|H2AJ_HUMAN	81	74	48.05	7	7	973000	1	1	1		14019	Histone H2A.J OS=Homo sapiens OX=9606 GN=H2AJ PE=1 SV=1
231	403	sp|P04908|H2A1B_HUMAN	82	75	48.05	7	7	973000	1	1	1		14135	Histone H2A type 1-B/E OS=Homo sapiens OX=9606 GN=H2AC4 PE=1 SV=2
231	404	sp|P0C0S8|H2A1_HUMAN	83	76	48.05	7	7	973000	1	1	1		14091	Histone H2A type 1 OS=Homo sapiens OX=9606 GN=H2AC11 PE=1 SV=2
231	405	sp|Q6FI13|H2A2A_HUMAN	84	77	48.05	7	7	973000	1	1	1		14095	Histone H2A type 2-A OS=Homo sapiens OX=9606 GN=H2AC18 PE=1 SV=3
231	406	sp|Q7L7L0|H2A3_HUMAN	85	78	48.05	7	7	973000	1	1	1		14121	Histone H2A type 3 OS=Homo sapiens OX=9606 GN=H2AW PE=1 SV=3
231	407	sp|P20671|H2A1D_HUMAN	86	79	48.05	7	7	973000	1	1	1		14107	Histone H2A type 1-D OS=Homo sapiens OX=9606 GN=H2AC7 PE=1 SV=2
231	408	sp|Q93077|H2A1C_HUMAN	87	80	48.05	7	7	973000	1	1	1		14105	Histone H2A type 1-C OS=Homo sapiens OX=9606 GN=H2AC6 PE=1 SV=3
231	409	sp|Q96QV6|H2A1A_HUMAN	88	81	48.05	7	7	973000	1	1	1		14233	Histone H2A type 1-A OS=Homo sapiens OX=9606 GN=H2AC1 PE=1 SV=3
231	410	sp|P16104|H2AX_HUMAN	89	82	48.05	6	6	973000	1	1	1		15145	Histone H2AX OS=Homo sapiens OX=9606 GN=H2AX PE=1 SV=2
136	225	sp|P19338|NUCL_HUMAN	94	83	73.91	4	4	1730000	3	3	3		76615	Nucleolin OS=Homo sapiens OX=9606 GN=NCL PE=1 SV=3
149	236	sp|P18124|RL7_HUMAN	95	84	83.94	15	15	1760000	3	3	3		29226	60S ribosomal protein L7 OS=Homo sapiens OX=9606 GN=RPL7 PE=1 SV=1
346	525	sp|P01624|KV315_HUMAN	96	85	31.74	8	8	2580000	1	1	1		12496	Immunoglobulin kappa variable 3-15 OS=Homo sapiens OX=9606 GN=IGKV3-15 PE=1 SV=2
346	436	sp|A0A075B6H7|KV37_HUMAN	97	86	31.74	8	8	2580000	1	1	1		12783	Probable non-functional immunoglobulin kappa variable 3-7 OS=Homo sapiens OX=9606 GN=IGKV3-7 PE=5 SV=1
346	526	sp|A0A0C4DH55|KVD07_HUMAN	98	87	31.74	8	8	2580000	1	1	1		13148	Immunoglobulin kappa variable 3D-7 OS=Homo sapiens OX=9606 GN=IGKV3D-7 PE=3 SV=5
400	486	sp|P62851|RS25_HUMAN	99	88	46.44	8	8	1050000	1	1	1		13742	40S ribosomal protein S25 OS=Homo sapiens OX=9606 GN=RPS25 PE=1 SV=1
344	357	sp|P80723|BASP1_HUMAN	105	89	40.6	4	4	641000	1	1	1		22693	Brain acid soluble protein 1 OS=Homo sapiens OX=9606 GN=BASP1 PE=1 SV=2
222	285	sp|P62249|RS16_HUMAN	106	90	60.02	12	12	1460000	2	2	2		16445	40S ribosomal protein S16 OS=Homo sapiens OX=9606 GN=RPS16 PE=1 SV=2
350	572	sp|Q5VZP5|DUS27_HUMAN	107	91	23.35	1	1	1820000	1	1	1		130176	Inactive dual specificity phosphatase 27 OS=Homo sapiens OX=9606 GN=DUSP27 PE=2 SV=1
296	516	sp|Q96JM4|LRIQ1_HUMAN	108	92	28.29	1	1	1820000	1	1	1		199299	Leucine-rich repeat and IQ domain-containing protein 1 OS=Homo sapiens OX=9606 GN=LRRIQ1 PE=2 SV=3
409	588	sp|P49411|EFTU_HUMAN	109	93	33.02	2	2	438000	1	1	1		49542	Elongation factor Tu mitochondrial OS=Homo sapiens OX=9606 GN=TUFM PE=1 SV=2
142	383	sp|Q96JB3|HIC2_HUMAN	110	94	30.87	2	2	4180000	1	1	3	Pyro-glu from Q	66156	Hypermethylated in cancer 2 protein OS=Homo sapiens OX=9606 GN=HIC2 PE=1 SV=2
351	6792	sp|Q96L03|SPT17_HUMAN	111	95	22.66	2	2	0	1	1	1		43499	Spermatogenesis-associated protein 17 OS=Homo sapiens OX=9606 GN=SPATA17 PE=2 SV=1
143	656	sp|Q9P0W8|SPAT7_HUMAN	112	96	33.61	1	1	5490000	2	1	2		67719	Spermatogenesis-associated protein 7 OS=Homo sapiens OX=9606 GN=SPATA7 PE=1 SV=3
76	126	sp|Q15233|NONO_HUMAN	#N/A	97	114.7	9	9	3390000	5	4	6	Carbamidomethylation	54232	Non-POU domain-containing octamer-binding protein OS=Homo sapiens OX=9606 GN=NONO PE=1 SV=4
95	173	sp|Q15293|RCN1_HUMAN	#N/A	98	101.16	18	18	4240000	5	5	5		38890	Reticulocalbin-1 OS=Homo sapiens OX=9606 GN=RCN1 PE=1 SV=1
93	177	sp|Q8WWM7|ATX2L_HUMAN	#N/A	99	88.46	8	8	3950000	5	5	5		113374	Ataxin-2-like protein OS=Homo sapiens OX=9606 GN=ATXN2L PE=1 SV=2
193	268	sp|Q14444|CAPR1_HUMAN	#N/A	100	70.81	3	3	2210000	2	2	2	Pyro-glu from Q	78366	Caprin-1 OS=Homo sapiens OX=9606 GN=CAPRIN1 PE=1 SV=2
192	221	sp|P09382|LEG1_HUMAN	#N/A	101	70.47	15	15	975000	2	2	2	Carbamidomethylation	14716	Galectin-1 OS=Homo sapiens OX=9606 GN=LGALS1 PE=1 SV=2
234	457	sp|P62263|RS14_HUMAN	#N/A	102	64.76	7	7	764000	2	1	2		16273	40S ribosomal protein S14 OS=Homo sapiens OX=9606 GN=RPS14 PE=1 SV=3
219	214	sp|P17844|DDX5_HUMAN	#N/A	103	63.95	3	3	765000	2	1	2		69148	Probable ATP-dependent RNA helicase DDX5 OS=Homo sapiens OX=9606 GN=DDX5 PE=1 SV=1
219	217	sp|Q92841|DDX17_HUMAN	#N/A	104	63.95	3	3	765000	2	1	2		80273	Probable ATP-dependent RNA helicase DDX17 OS=Homo sapiens OX=9606 GN=DDX17 PE=1 SV=2
116	97	sp|P07900|HS90A_HUMAN	#N/A	105	62	3	3	1460000	2	2	4		84660	Heat shock protein HSP 90-alpha OS=Homo sapiens OX=9606 GN=HSP90AA1 PE=1 SV=5
116	55	sp|P08238|HS90B_HUMAN	#N/A	106	62	3	3	1460000	2	2	4		83264	Heat shock protein HSP 90-beta OS=Homo sapiens OX=9606 GN=HSP90AB1 PE=1 SV=4
121	138	sp|P00338|LDHA_HUMAN	#N/A	107	58.68	11	11	621000	4	2	4	Carbamidomethylation	36689	L-lactate dehydrogenase A chain OS=Homo sapiens OX=9606 GN=LDHA PE=1 SV=2
151	208	sp|P23396|RS3_HUMAN	#N/A	108	58.42	12	12	1300000	3	3	3		26688	40S ribosomal protein S3 OS=Homo sapiens OX=9606 GN=RPS3 PE=1 SV=2
150	94	sp|P07195|LDHB_HUMAN	#N/A	109	52.19	8	8	477000	3	1	3	Carbamidomethylation	36639	L-lactate dehydrogenase B chain OS=Homo sapiens OX=9606 GN=LDHB PE=1 SV=2
229	342	sp|P07910|HNRPC_HUMAN	#N/A	110	52.11	3	3	1050000	1	1	1		33670	Heterogeneous nuclear ribonucleoproteins C1/C2 OS=Homo sapiens OX=9606 GN=HNRNPC PE=1 SV=4
225	259	sp|P62913|RL11_HUMAN	#N/A	111	48.23	13	13	1950000	2	2	2		20252	60S ribosomal protein L11 OS=Homo sapiens OX=9606 GN=RPL11 PE=1 SV=2
341	391	sp|P62917|RL8_HUMAN	#N/A	112	47.82	4	4	423000	1	1	1		28025	60S ribosomal protein L8 OS=Homo sapiens OX=9606 GN=RPL8 PE=1 SV=2
114	246	sp|Q99959|PKP2_HUMAN	#N/A	113	46.79	2	2	1670000	2	2	2		97415	Plakophilin-2 OS=Homo sapiens OX=9606 GN=PKP2 PE=1 SV=2
402	462	sp|P05387|RLA2_HUMAN	#N/A	114	45.16	10	10	990000	1	1	1		11665	60S acidic ribosomal protein P2 OS=Homo sapiens OX=9606 GN=RPLP2 PE=1 SV=1
403	487	sp|P62899|RL31_HUMAN	#N/A	115	43.05	7	7	543000	1	1	1		14463	60S ribosomal protein L31 OS=Homo sapiens OX=9606 GN=RPL31 PE=1 SV=1
406	519	sp|P84098|RL19_HUMAN	#N/A	116	39.71	5	5	534000	1	1	1		23466	60S ribosomal protein L19 OS=Homo sapiens OX=9606 GN=RPL19 PE=1 SV=1
345	118	sp|P06733|ENOA_HUMAN	#N/A	117	39.24	2	2	473000	1	1	1		47169	Alpha-enolase OS=Homo sapiens OX=9606 GN=ENO1 PE=1 SV=2
408	313	sp|P35268|RL22_HUMAN	#N/A	118	36.5	9	9	529000	1	1	1		14787	60S ribosomal protein L22 OS=Homo sapiens OX=9606 GN=RPL22 PE=1 SV=2
242	249	sp|P06748|NPM_HUMAN	#N/A	119	30.68	2	2	394000	1	1	1		32575	Nucleophosmin OS=Homo sapiens OX=9606 GN=NPM1 PE=1 SV=2
410	470	sp|P61247|RS3A_HUMAN	#N/A	120	28.68	3	3	428000	1	1	1		29945	40S ribosomal protein S3a OS=Homo sapiens OX=9606 GN=RPS3A PE=1 SV=2
411	338	sp|P46781|RS9_HUMAN	#N/A	121	28.02	4	4	665000	1	1	1		22591	40S ribosomal protein S9 OS=Homo sapiens OX=9606 GN=RPS9 PE=1 SV=3
414	120	sp|P14618|KPYM_HUMAN	#N/A	122	27.04	1	1	408000	1	1	1	Pyro-glu from Q	57937	Pyruvate kinase PKM OS=Homo sapiens OX=9606 GN=PKM PE=1 SV=4
348	690	sp|Q9NYF0|DACT1_HUMAN	#N/A	123	26.8	1	1	958000	1	1	1		90174	Dapper homolog 1 OS=Homo sapiens OX=9606 GN=DACT1 PE=1 SV=2
417	689	sp|O75150|BRE1B_HUMAN	#N/A	124	25.04	1	1	9310000	1	1	1		113678	E3 ubiquitin-protein ligase BRE1B OS=Homo sapiens OX=9606 GN=RNF40 PE=1 SV=5
415	604	sp|P62906|RL10A_HUMAN	#N/A	125	24.98	4	4	377000	1	1	1		24831	60S ribosomal protein L10a OS=Homo sapiens OX=9606 GN=RPL10A PE=1 SV=2
424	651	sp|P01714|LV319_HUMAN	#N/A	126	22.23	7	7	1760000	1	1	1		12042	Immunoglobulin lambda variable 3-19 OS=Homo sapiens OX=9606 GN=IGLV3-19 PE=1 SV=2
424	652	sp|P01701|LV151_HUMAN	#N/A	127	22.23	7	7	1760000	1	1	1		12249	Immunoglobulin lambda variable 1-51 OS=Homo sapiens OX=9606 GN=IGLV1-51 PE=1 SV=2
435	329	sp|Q8NHW5|RLA0L_HUMAN	#N/A	128	20.86	2	2	401000	1	1	1		34364	60S acidic ribosomal protein P0-like OS=Homo sapiens OX=9606 GN=RPLP0P6 PE=5 SV=1
435	330	sp|P05388|RLA0_HUMAN	#N/A	129	20.86	2	2	401000	1	1	1		34274	60S acidic ribosomal protein P0 OS=Homo sapiens OX=9606 GN=RPLP0 PE=1 SV=1
36	163	sp|Q7Z3Y8|K1C27_HUMAN	39	#N/A	118.85	10	10	3680000	6	1	17	Deamidation (NQ); Oxidation (M); Pyro-glu from Q	49822	Keratin type I cytoskeletal 27 OS=Homo sapiens OX=9606 GN=KRT27 PE=1 SV=2
111	176	sp|P52597|HNRPF_HUMAN	50	#N/A	90.67	8	8	1040000	3	1	4		45672	Heterogeneous nuclear ribonucleoprotein F OS=Homo sapiens OX=9606 GN=HNRNPF PE=1 SV=3
86	273	sp|Q08211|DHX9_HUMAN	56	#N/A	73.33	2	2	523000	3	1	6		140958	ATP-dependent RNA helicase A OS=Homo sapiens OX=9606 GN=DHX9 PE=1 SV=4
236	320	sp|P55735|SEC13_HUMAN	60	#N/A	40.88	3	3	898000	1	1	2	Deamidation (NQ)	35541	Protein SEC13 homolog OS=Homo sapiens OX=9606 GN=SEC13 PE=1 SV=3
78	298	sp|B9A064|IGLL5_HUMAN	64	#N/A	68.21	7	7	55100000	2	1	6		23063	Immunoglobulin lambda-like polypeptide 5 OS=Homo sapiens OX=9606 GN=IGLL5 PE=2 SV=2
227	6771	sp|P62979|RS27A_HUMAN	65	#N/A	51.73	14	14	1270000	2	2	2		17965	Ubiquitin-40S ribosomal protein S27a OS=Homo sapiens OX=9606 GN=RPS27A PE=1 SV=2
342	429	sp|Q12906|ILF3_HUMAN	68	#N/A	54.2	1	1	572000	1	1	1		95339	Interleukin enhancer-binding factor 3 OS=Homo sapiens OX=9606 GN=ILF3 PE=1 SV=3
138	224	sp|P19474|RO52_HUMAN	90	#N/A	83.11	6	6	1670000	3	3	3	Carbamidomethylation	54170	E3 ubiquitin-protein ligase TRIM21 OS=Homo sapiens OX=9606 GN=TRIM21 PE=1 SV=1
412	411	sp|Q92616|GCN1_HUMAN	91	#N/A	27.85	0	0	1360000	1	1	1		292756	eIF-2-alpha kinase activator GCN1 OS=Homo sapiens OX=9606 GN=GCN1 PE=1 SV=6
404	424	sp|Q12905|ILF2_HUMAN	92	#N/A	41.93	3	3	688000	1	1	1		43062	Interleukin enhancer-binding factor 2 OS=Homo sapiens OX=9606 GN=ILF2 PE=1 SV=2
63	333	sp|Q8WZ74|CTTB2_HUMAN	93	#N/A	46.27	1	1	1140000	3	1	7		181050	Cortactin-binding protein 2 OS=Homo sapiens OX=9606 GN=CTTNBP2 PE=1 SV=1
171	358	sp|Q9H2G2|SLK_HUMAN	100	#N/A	34.73	1	1	3290000	1	1	2		142695	STE20-like serine/threonine-protein kinase OS=Homo sapiens OX=9606 GN=SLK PE=1 SV=1
171	390	sp|P11532|DMD_HUMAN	101	#N/A	34.73	0	0	3290000	1	1	2		426751	Dystrophin OS=Homo sapiens OX=9606 GN=DMD PE=1 SV=3
171	548	sp|Q9H3F6|BACD3_HUMAN	102	#N/A	34.73	2	2	3290000	1	1	2		35432	BTB/POZ domain-containing adapter for CUL3-mediated RhoA degradation protein 3 OS=Homo sapiens OX=9606 GN=KCTD10 PE=1 SV=1
171	578	sp|Q5M775|CYTSB_HUMAN	103	#N/A	34.73	1	1	3290000	1	1	2		118585	Cytospin-B OS=Homo sapiens OX=9606 GN=SPECC1 PE=1 SV=1
171	341	sp|P46939|UTRO_HUMAN	104	#N/A	34.73	0	0	3290000	1	1	2		394467	Utrophin OS=Homo sapiens OX=9606 GN=UTRN PE=1 SV=2
124	831	sp|P54886|P5CS_HUMAN	113	#N/A	23.9	1	1	177000000	1	1	4		87302	Delta-1-pyrroline-5-carboxylate synthase OS=Homo sapiens OX=9606 GN=ALDH18A1 PE=1 SV=2
358	6850	sp|O95198|KLHL2_HUMAN	114	#N/A	20.53	1	1	1980000	1	1	1		65975	Kelch-like protein 2 OS=Homo sapiens OX=9606 GN=KLHL2 PE=1 SV=2
118	131	sp|A6NMY6|AXA2L_HUMAN	#N/A	#N/A	91.42	13	13	2190000	4	3	4		38659	Putative annexin A2-like protein OS=Homo sapiens OX=9606 GN=ANXA2P2 PE=5 SV=2
80	134	sp|Q7Z406|MYH14_HUMAN	#N/A	#N/A	88.59	3	3	13000000	6	1	6	Carbamidomethylation; Deamidation (NQ)	227868	Myosin-14 OS=Homo sapiens OX=9606 GN=MYH14 PE=1 SV=2
94	157	sp|Q13310|PABP4_HUMAN	#N/A	#N/A	87.75	8	8	727000	5	1	5	Carbamidomethylation; Deamidation (NQ)	70783	Polyadenylate-binding protein 4 OS=Homo sapiens OX=9606 GN=PABPC4 PE=1 SV=1
112	232	sp|P12273|PIP_HUMAN	#N/A	#N/A	86.65	30	30	3000000	4	4	4	Carbamidomethylation	16572	Prolactin-inducible protein OS=Homo sapiens OX=9606 GN=PIP PE=1 SV=1
218	307	sp|P16403|H12_HUMAN	#N/A	#N/A	74.4	9	9	923000	2	2	2		21365	Histone H1.2 OS=Homo sapiens OX=9606 GN=H1-2 PE=1 SV=2
218	275	sp|P10412|H14_HUMAN	#N/A	#N/A	74.4	9	9	923000	2	2	2		21865	Histone H1.4 OS=Homo sapiens OX=9606 GN=H1-4 PE=1 SV=2
218	308	sp|P16402|H13_HUMAN	#N/A	#N/A	74.4	9	9	923000	2	2	2		22350	Histone H1.3 OS=Homo sapiens OX=9606 GN=H1-3 PE=1 SV=2
153	473	sp|A0A0C4DH67|KV108_HUMAN	#N/A	#N/A	71.44	14	14	10300000	3	2	3	Deamidation (NQ)	12537	Immunoglobulin kappa variable 1-8 OS=Homo sapiens OX=9606 GN=IGKV1-8 PE=3 SV=1
153	474	sp|A0A0C4DH69|KV109_HUMAN	#N/A	#N/A	71.44	14	14	10300000	3	2	3	Deamidation (NQ)	12715	Immunoglobulin kappa variable 1-9 OS=Homo sapiens OX=9606 GN=IGKV1-9 PE=3 SV=1
153	475	sp|A0A075B6S5|KV127_HUMAN	#N/A	#N/A	71.44	14	14	10300000	3	2	3	Deamidation (NQ)	12712	Immunoglobulin kappa variable 1-27 OS=Homo sapiens OX=9606 GN=IGKV1-27 PE=3 SV=1
153	476	sp|A0A087WSZ0|KVD08_HUMAN	#N/A	#N/A	71.44	14	14	10300000	3	2	3	Deamidation (NQ)	12837	Immunoglobulin kappa variable 1D-8 OS=Homo sapiens OX=9606 GN=IGKV1D-8 PE=3 SV=6
140	339	sp|P0CF74|IGLC6_HUMAN	#N/A	#N/A	67.36	13	13	1750000	2	1	2	Carbamidomethylation	11277	Immunoglobulin lambda constant 6 OS=Homo sapiens OX=9606 GN=IGLC6 PE=1 SV=1
140	340	sp|A0M8Q6|IGLC7_HUMAN	#N/A	#N/A	67.36	13	13	1750000	2	1	2	Carbamidomethylation	11254	Immunoglobulin lambda constant 7 OS=Homo sapiens OX=9606 GN=IGLC7 PE=1 SV=3
140	299	sp|P15814|IGLL1_HUMAN	#N/A	#N/A	67.36	7	7	1750000	2	1	2	Carbamidomethylation	22963	Immunoglobulin lambda-like polypeptide 1 OS=Homo sapiens OX=9606 GN=IGLL1 PE=1 SV=1
116	238	sp|Q14568|HS902_HUMAN	#N/A	#N/A	62	6	6	1460000	2	2	4		39365	Heat shock protein HSP 90-alpha A2 OS=Homo sapiens OX=9606 GN=HSP90AA2P PE=1 SV=2
116	137	sp|Q58FF8|H90B2_HUMAN	#N/A	#N/A	62	5	5	1460000	2	2	4		44349	Putative heat shock protein HSP 90-beta 2 OS=Homo sapiens OX=9606 GN=HSP90AB2P PE=1 SV=2
235	463	sp|A0A0C4DH72|KV106_HUMAN	#N/A	#N/A	60.19	14	14	672000	2	1	2	Deamidation (NQ)	12697	Immunoglobulin kappa variable 1-6 OS=Homo sapiens OX=9606 GN=IGKV1-6 PE=3 SV=1
235	464	sp|A0A0C4DH73|KV112_HUMAN	#N/A	#N/A	60.19	14	14	672000	2	1	2	Deamidation (NQ)	12645	Immunoglobulin kappa variable 1-12 OS=Homo sapiens OX=9606 GN=IGKV1-12 PE=3 SV=1
235	465	sp|P01611|KVD12_HUMAN	#N/A	#N/A	60.19	14	14	672000	2	1	2	Deamidation (NQ)	12620	Immunoglobulin kappa variable 1D-12 OS=Homo sapiens OX=9606 GN=IGKV1D-12 PE=1 SV=2
235	466	sp|P04432|KVD39_HUMAN	#N/A	#N/A	60.19	14	14	672000	2	1	2	Deamidation (NQ)	12737	Immunoglobulin kappa variable 1D-39 OS=Homo sapiens OX=9606 GN=IGKV1D-39 PE=3 SV=2
235	467	sp|P01597|KV139_HUMAN	#N/A	#N/A	60.19	14	14	672000	2	1	2	Deamidation (NQ)	12737	Immunoglobulin kappa variable 1-39 OS=Homo sapiens OX=9606 GN=IGKV1-39 PE=1 SV=2
224	328	sp|P62280|RS11_HUMAN	#N/A	#N/A	52.51	10	10	797000	2	2	2		18431	40S ribosomal protein S11 OS=Homo sapiens OX=9606 GN=RPS11 PE=1 SV=3
343	478	sp|Q9H0D6|XRN2_HUMAN	#N/A	#N/A	48.53	1	1	548000	1	1	1		108583	5'-3' exoribonuclease 2 OS=Homo sapiens OX=9606 GN=XRN2 PE=1 SV=1
401	477	sp|P63173|RL38_HUMAN	#N/A	#N/A	45.65	19	19	537000	1	1	1		8218	60S ribosomal protein L38 OS=Homo sapiens OX=9606 GN=RPL38 PE=1 SV=2
405	520	sp|P46783|RS10_HUMAN	#N/A	#N/A	41.96	5	5	734000	1	1	1		18898	40S ribosomal protein S10 OS=Homo sapiens OX=9606 GN=RPS10 PE=1 SV=1
407	528	sp|P39019|RS19_HUMAN	#N/A	#N/A	37.5	6	6	386000	1	1	1		16060	40S ribosomal protein S19 OS=Homo sapiens OX=9606 GN=RPS19 PE=1 SV=2
155	590	sp|Q8TBY8|PMFBP_HUMAN	#N/A	#N/A	34.59	1	1	628000	1	1	1	Deamidation (NQ)	117494	Polyamine-modulated factor 1-binding protein 1 OS=Homo sapiens OX=9606 GN=PMFBP1 PE=1 SV=3
240	10878	sp|Q9BYW2|SETD2_HUMAN	#N/A	#N/A	34.02	0	0	921000	1	1	1		287595	Histone-lysine N-methyltransferase SETD2 OS=Homo sapiens OX=9606 GN=SETD2 PE=1 SV=3
241	713	sp|Q86Y56|DAAF5_HUMAN	#N/A	#N/A	32.53	1	1	5180000	1	1	1		93521	Dynein assembly factor 5 axonemal OS=Homo sapiens OX=9606 GN=DNAAF5 PE=1 SV=4
244	14472	sp|O43493|TGON2_HUMAN	#N/A	#N/A	30.28	2	2	642000	1	1	1	Deamidation (NQ)	45880	Trans-Golgi network integral membrane protein 2 OS=Homo sapiens OX=9606 GN=TGOLN2 PE=1 SV=4
263	966	sp|Q1W6H9|F110C_HUMAN	#N/A	#N/A	27.23	2	2	416000	1	1	1		33863	Protein FAM110C OS=Homo sapiens OX=9606 GN=FAM110C PE=1 SV=2
263	876	sp|P19086|GNAZ_HUMAN	#N/A	#N/A	27.23	1	1	416000	1	1	1		40924	Guanine nucleotide-binding protein G(z) subunit alpha OS=Homo sapiens OX=9606 GN=GNAZ PE=1 SV=3
263	1064	sp|Q6PI77|BHLH9_HUMAN	#N/A	#N/A	27.23	1	1	416000	1	1	1		60291	Protein BHLHb9 OS=Homo sapiens OX=9606 GN=BHLHB9 PE=1 SV=1
263	1606	sp|Q7Z736|PKHH3_HUMAN	#N/A	#N/A	27.23	1	1	416000	1	1	1		85317	Pleckstrin homology domain-containing family H member 3 OS=Homo sapiens OX=9606 GN=PLEKHH3 PE=1 SV=2
263	1607	sp|Q8IXB1|DJC10_HUMAN	#N/A	#N/A	27.23	1	1	416000	1	1	1		91080	DnaJ homolog subfamily C member 10 OS=Homo sapiens OX=9606 GN=DNAJC10 PE=1 SV=2
263	1004	sp|O75448|MED24_HUMAN	#N/A	#N/A	27.23	1	1	416000	1	1	1		110305	Mediator of RNA polymerase II transcription subunit 24 OS=Homo sapiens OX=9606 GN=MED24 PE=1 SV=1
263	1638	sp|P98161|PKD1_HUMAN	#N/A	#N/A	27.23	0	0	416000	1	1	1		462534	Polycystin-1 OS=Homo sapiens OX=9606 GN=PKD1 PE=1 SV=3
238	9026	sp|Q8TC59|PIWL2_HUMAN	#N/A	#N/A	27.22	1	1	7940000	1	1	2	Deamidation (NQ)	109849	Piwi-like protein 2 OS=Homo sapiens OX=9606 GN=PIWIL2 PE=1 SV=1
419	14461	sp|P01112|RASH_HUMAN	#N/A	#N/A	24.61	4	4	397000	1	1	1		21298	GTPase HRas OS=Homo sapiens OX=9606 GN=HRAS PE=1 SV=1
419	394	sp|Q14964|RB39A_HUMAN	#N/A	#N/A	24.61	3	3	397000	1	1	1		25007	Ras-related protein Rab-39A OS=Homo sapiens OX=9606 GN=RAB39A PE=1 SV=2
420	380	sp|Q96DT5|DYH11_HUMAN	#N/A	#N/A	24.24	0	0	5500000	1	1	1	Deamidation (NQ)	520374	Dynein heavy chain 11 axonemal OS=Homo sapiens OX=9606 GN=DNAH11 PE=1 SV=4
426	14481	sp|Q9HBH7|BEX1_HUMAN	#N/A	#N/A	23.84	5	5	26300	1	1	1		14860	Protein BEX1 OS=Homo sapiens OX=9606 GN=BEX1 PE=1 SV=2
426	14482	sp|Q9BXY8|BEX2_HUMAN	#N/A	#N/A	23.84	5	5	26300	1	1	1		15321	Protein BEX2 OS=Homo sapiens OX=9606 GN=BEX2 PE=1 SV=1
426	1720	sp|Q8NCJ5|SPRY3_HUMAN	#N/A	#N/A	23.84	1	1	26300	1	1	1		49694	SPRY domain-containing protein 3 OS=Homo sapiens OX=9606 GN=SPRYD3 PE=1 SV=2
426	1414	sp|Q96MM6|HS12B_HUMAN	#N/A	#N/A	23.84	1	1	26300	1	1	1		75688	Heat shock 70 kDa protein 12B OS=Homo sapiens OX=9606 GN=HSPA12B PE=1 SV=2
349	646	sp|Q9NWB1|RFOX1_HUMAN	#N/A	#N/A	23.69	3	3	281000	1	1	1		42784	RNA binding protein fox-1 homolog 1 OS=Homo sapiens OX=9606 GN=RBFOX1 PE=1 SV=2
276	723	sp|Q8IZF0|NALCN_HUMAN	#N/A	#N/A	23.46	0	0	1400000	1	1	1		200330	Sodium leak channel non-selective protein OS=Homo sapiens OX=9606 GN=NALCN PE=1 SV=1
421	745	sp|Q9UN86|G3BP2_HUMAN	#N/A	#N/A	23.38	3	3	442000	1	1	1		54121	Ras GTPase-activating protein-binding protein 2 OS=Homo sapiens OX=9606 GN=G3BP2 PE=1 SV=2
425	1198	sp|O15042|SR140_HUMAN	#N/A	#N/A	22.86	1	1	602000	1	1	1	Deamidation (NQ)	118292	U2 snRNP-associated SURP motif-containing protein OS=Homo sapiens OX=9606 GN=U2SURP PE=1 SV=2
158	4139	sp|P46019|KPB2_HUMAN	#N/A	#N/A	21.88	0	0	2940000	1	1	1		138408	Phosphorylase b kinase regulatory subunit alpha liver isoform OS=Homo sapiens OX=9606 GN=PHKA2 PE=1 SV=1
275	609	sp|Q9C093|SPEF2_HUMAN	#N/A	#N/A	21.49	0	0	5340000	1	1	1		209809	Sperm flagellar protein 2 OS=Homo sapiens OX=9606 GN=SPEF2 PE=1 SV=2
275	1285	sp|Q96PB1|CASD1_HUMAN	#N/A	#N/A	21.49	1	1	5340000	1	1	1		91680	N-acetylneuraminate 9-O-acetyltransferase OS=Homo sapiens OX=9606 GN=CASD1 PE=1 SV=1
435	10785	sp|Q14957|NMDE3_HUMAN	#N/A	#N/A	20.86	0	0	401000	1	1	1		134209	Glutamate receptor ionotropic NMDA 2C OS=Homo sapiens OX=9606 GN=GRIN2C PE=1 SV=3
185	1116	sp|Q8N568|DCLK2_HUMAN	#N/A	#N/A	20.85	1	1	3470000	1	1	1		83606	Serine/threonine-protein kinase DCLK2 OS=Homo sapiens OX=9606 GN=DCLK2 PE=1 SV=4
278	827	sp|P20929|NEBU_HUMAN	#N/A	#N/A	20.7	0	0	3150000	1	1	1		772931	Nebulin OS=Homo sapiens OX=9606 GN=NEB PE=1 SV=5
430	1216	sp|Q92870|APBB2_HUMAN	#N/A	#N/A	20.47	1	1	403000	1	1	1		83374	Amyloid-beta A4 precursor protein-binding family B member 2 OS=Homo sapiens OX=9606 GN=APBB2 PE=1 SV=3
356	843	sp|O15230|LAMA5_HUMAN	#N/A	#N/A	20.31	0	0	2590000	1	1	1	Oxidation (M)	399740	Laminin subunit alpha-5 OS=Homo sapiens OX=9606 GN=LAMA5 PE=1 SV=8
431	1355	sp|Q9BZQ2|SHP1L_HUMAN	#N/A	#N/A	20.17	2	2	34300	1	1	1		72632	Testicular spindle-associated protein SHCBP1L OS=Homo sapiens OX=9606 GN=SHCBP1L PE=1 SV=3

## Sheet: Sheet1
ALBU	sp|P02768|ALBU_HUMAN
TPIS	sp|P60174|TPIS_HUMAN
ANXA2	sp|P07355|ANXA2_HUMAN
TGM2	sp|P21980|TGM2_HUMAN
PROF1	sp|P07737|PROF1_HUMAN
K2C4	sp|P19013|K2C4_HUMAN
COF1	sp|P23528|COF1_HUMAN
ALDOA	sp|P04075|ALDOA_HUMAN
1433Z	sp|P63104|1433Z_HUMAN
EF	sp|P13639|EF2_HUMAN
DEF3	sp|P59666|DEF3_HUMAN
DEF1	sp|P59665|DEF1_HUMAN
PLOD1	sp|Q02809|PLOD1_HUMAN
EF1G	sp|P26641|EF1G_HUMAN
CH60	sp|P10809|CH60_HUMAN
S10A8	sp|P05109|S10A8_HUMAN
1433B	sp|P31946|1433B_HUMAN
H4	sp|P62805|H4_HUMAN
CH10	sp|P61604|CH10_HUMAN
NDKA	sp|P15531|NDKA_HUMAN
NDKB	sp|P22392|NDKB_HUMAN
ATPA	sp|P25705|ATPA_HUMAN
1433T	sp|P27348|1433T_HUMAN
VPS29	sp|Q9UBQ0|VPS29_HUMAN
AHNK	sp|Q09666|AHNK_HUMAN
S10A9	sp|P06702|S10A9_HUMAN
HSPB1	sp|P04792|HSPB1_HUMAN
1433E	sp|P62258|1433E_HUMAN
RS2	sp|P15880|RS2_HUMAN
RAB44	sp|Q7Z6P3|RAB44_HUMAN
XP32	sp|Q5T750|XP32_HUMAN
ATPB	sp|P06576|ATPB_HUMAN
OSBL3	sp|Q9H4L5|OSBL3_HUMAN
SAHH	sp|P23526|SAHH_HUMAN
PPIA	sp|P62937|PPIA_HUMAN
DYST	sp|Q03001|DYST_HUMAN
CO4A2	sp|P08572|CO4A2_HUMAN
VP26B	sp|Q4G0F5|VP26B_HUMAN
IF5A2	sp|Q9GZV4|IF5A2_HUMAN
IF5A1	sp|P63241|IF5A1_HUMAN
EF1D	sp|P29692|EF1D_HUMAN
TUT7	sp|Q5VYS8|TUT7_HUMAN
PGK1	sp|P00558|PGK1_HUMAN
IF4A1	sp|P60842|IF4A1_HUMAN
RL30	sp|P62888|RL30_HUMAN
PGAM4	sp|Q8N0Y7|PGAM4_HUMAN
PGAM2	sp|P15259|PGAM2_HUMAN
PGAM1	sp|P18669|PGAM1_HUMAN
PDIA3	sp|P30101|PDIA3_HUMAN
MIF	sp|P14174|MIF_HUMAN
S10A6	sp|P06703|S10A6_HUMAN
FLNA	sp|P21333|FLNA_HUMAN
ARI4B	sp|Q4LE39|ARI4B_HUMAN
RSSA	sp|P08865|RSSA_HUMAN
H2A2B	sp|Q8IUE6|H2A2B_HUMAN
MEGF8	sp|Q7Z7M0|MEGF8_HUMAN
PCBP3	sp|P57721|PCBP3_HUMAN
FXR2	sp|P51116|FXR2_HUMAN
VP33A	sp|Q96AX1|VP33A_HUMAN
PTBP1	sp|P26599|PTBP1_HUMAN
PTBP3	sp|O95758|PTBP3_HUMAN
CSKI1	sp|Q8WXD9|CSKI1_HUMAN
DSC1	sp|Q08554|DSC1_HUMAN
PYGL	sp|P06737|PYGL_HUMAN
NCKP5	sp|O14513|NCKP5_HUMAN
ZBT8B	sp|Q8NAP8|ZBT8B_HUMAN
SMG1	sp|Q96Q15|SMG1_HUMAN
KLC3	sp|Q6P597|KLC3_HUMAN
EGFLA	sp|Q63HQ2|EGFLA_HUMAN
